# Supplementary material for: 3-(2-Amino-1,3-thia­zol-4-yl)-6-chloro-2H-chromen-2-one
Source: Acta Crystallogr Sect E Struct Rep Online. 2009 Nov 18;65(Pt 12):o3111. doi: 10.1107/S1600536809048247 (PMC2971916; doi:10.1107/S1600536809048247)
Supplement: Supplementary file 2 [file e-65-o3111-Isup2.hkl]

#
# h,k,l, Fc-squared, Fo-squared, sigma(Fo-squared) and status flag
#
data_I
_shelx_title ' vg4_m in P2(1)/c'
_shelx_refln_list_code          4
_shelx_F_calc_maximum      315.93
_exptl_crystal_F_000      1136.00
_reflns_d_resolution_high  0.8300
 
loop_
 _symmetry_equiv_pos_as_xyz
 'x, y, z'
 '-x, y+1/2, -z+1/2'
 '-x, -y, -z'
 'x, -y-1/2, z-1/2'
 
_cell_length_a    12.4940
_cell_length_b     7.3498
_cell_length_c    25.0128
_cell_angle_alpha  90.000
_cell_angle_beta   98.156
_cell_angle_gamma  90.000
 
_shelx_F_squared_multiplier     1.000
 
loop_
 _refln_index_h
 _refln_index_k
 _refln_index_l
 _refln_F_squared_calc
 _refln_F_squared_meas
 _refln_F_squared_sigma
 _refln_observed_status
   1   0   0       61.63       35.16      6.14 o
   2   0   0    41386.34    44970.39    194.68 o
   3   0   0     1839.10     2084.87     35.00 o
   4   0   0       88.14       74.50     19.24 o
   5   0   0     2313.15     2396.48     44.77 o
   6   0   0     2520.73     2498.49     50.45 o
   7   0   0      134.85      131.75     26.03 o
   8   0   0      146.48      122.04     26.63 o
   9   0   0        4.90       39.80     30.54 o
  10   0   0        3.96      -11.50     35.08 o
  11   0   0        5.06        0.11     36.92 o
  12   0   0      211.50      228.16     45.61 o
  13   0   0       88.31      130.34     44.07 o
  14   0   0       64.87       61.34     59.44 o
   1   1   0      107.07      100.32      6.62 o
   2   1   0      708.47      690.46     14.73 o
   3   1   0      439.05      406.83     21.86 o
   4   1   0       11.36       28.42     12.21 o
   5   1   0      283.69      288.38     16.88 o
   6   1   0      685.87      661.43     23.14 o
   7   1   0      347.77      369.18     21.45 o
   8   1   0      183.17      180.15     21.16 o
   9   1   0       52.48       61.22     21.11 o
  10   1   0        0.07      -21.53     24.56 o
  11   1   0       19.30       12.90     25.81 o
  12   1   0      348.37      329.32     40.95 o
  13   1   0        0.88        6.03     28.04 o
  14   1   0       29.28       15.20     44.29 o
   0   2   0      507.81      382.14     16.50 o
   1   2   0    26892.68    28284.61    116.96 o
   2   2   0      126.54       97.51     12.04 o
   3   2   0     5847.37     5736.30     42.75 o
   4   2   0      725.70      837.27     20.86 o
   5   2   0     4042.60     4234.08     43.99 o
   6   2   0        2.98      -12.98     14.42 o
   7   2   0       17.50       26.62     17.37 o
   8   2   0      198.79      207.42     21.31 o
   9   2   0      723.03      702.56     30.34 o
  10   2   0       78.08       58.94     25.05 o
  11   2   0       63.91       41.68     40.52 o
  12   2   0       72.65       63.10     29.29 o
  13   2   0        6.40       47.60     30.81 o
  14   2   0      421.46      455.05     45.96 o
   1   3   0      596.24      590.69     16.28 o
   2   3   0        8.33       -5.13     10.83 o
   3   3   0        4.16       10.86     13.13 o
   4   3   0      178.22      203.00     20.84 o
   5   3   0     1586.51     1493.74     30.46 o
   6   3   0      331.93      296.67     21.37 o
   7   3   0      480.44      507.76     25.56 o
   8   3   0      614.59      561.21     27.69 o
   9   3   0       32.68       16.03     20.72 o
  10   3   0      103.43       67.13     23.11 o
  11   3   0       60.85       74.94     24.36 o
  12   3   0      194.57      144.75     38.54 o
  13   3   0        2.03      -36.21     36.21 o
  14   3   0       74.03      129.85     51.45 o
   0   4   0      129.19      182.78     18.70 o
   1   4   0        8.18        9.90     10.20 o
   2   4   0      866.13      779.87     21.91 o
   3   4   0     1565.96     1409.46     28.49 o
   4   4   0     3121.52     3051.22     44.39 o
   5   4   0      110.14      145.19     18.76 o
   6   4   0      636.05      673.09     27.56 o
   7   4   0        0.67        1.75     27.78 o
   8   4   0     1003.70      990.31     51.52 o
   9   4   0     1744.94     1755.36     53.41 o
  10   4   0       80.87       65.13     26.67 o
  11   4   0     3250.89     3172.69    106.66 o
  12   4   0       35.08       24.25     38.99 o
  13   4   0       11.59       28.26     53.03 o
   1   5   0       94.42      106.12     16.04 o
   2   5   0      211.85      226.28     21.01 o
   3   5   0        0.11       18.73     17.59 o
   4   5   0      257.56      284.55     23.92 o
   5   5   0       14.36        8.14     21.10 o
   6   5   0        0.88      -18.17     21.38 o
   7   5   0      122.43      108.15     23.69 o
   8   5   0      123.75      132.01     24.73 o
   9   5   0       29.87       34.36     25.02 o
  10   5   0       19.06       80.79     34.92 o
  11   5   0       45.06       67.74     29.10 o
  12   5   0        1.53       27.12     37.79 o
   0   6   0        0.42       -1.78     27.60 o
   1   6   0       18.04        6.99     19.33 o
   2   6   0      203.45      195.03     26.05 o
   3   6   0      513.20      520.92     32.81 o
   4   6   0       27.89       64.88     25.46 o
   5   6   0       63.14      131.15     25.92 o
   6   6   0       31.62        3.66     24.47 o
   7   6   0        2.27        0.32     25.25 o
   8   6   0      188.70      160.52     34.96 o
   9   6   0       30.47       95.83     74.78 o
  10   6   0      193.88      232.41     34.88 o
   1   7   0        7.99       19.28     25.59 o
   2   7   0       17.51       35.61     26.73 o
   3   7   0      203.73      258.44     34.16 o
   4   7   0       78.62      232.39    144.18 o
   5   7   0       19.79       79.57     60.99 o
   6   7   0       73.56       71.86     49.75 o
   7   7   0        1.21      -17.67     28.42 o
   8   7   0        0.02      -26.62     52.26 o
   9   7   0       26.97      100.62     53.57 o
   0   8   0       94.03      125.07     59.11 o
   1   8   0       46.09       47.16     52.32 o
   2   8   0        0.65      -16.44     44.44 o
   3   8   0        2.97      -20.76     32.56 o
   4   8   0        0.41       54.04     34.79 o
   5   8   0      267.39      412.95    130.35 o
   6   8   0       11.31       72.30     64.40 o
 -14   1   1       64.16       95.39     31.73 o
 -13   1   1      594.02      632.33     52.40 o
 -12   1   1        6.08       -7.88     26.63 o
 -11   1   1      130.22      126.67     28.62 o
 -10   1   1     1019.48      966.47     82.17 o
  -9   1   1      285.68      270.00     24.45 o
  -8   1   1     4335.90     4305.09     52.86 o
  -7   1   1     6173.37     6212.13     58.24 o
  -6   1   1      164.44      187.56     17.76 o
  -5   1   1     3591.88     3667.01     38.19 o
  -4   1   1        0.93        6.52     11.63 o
  -3   1   1     1684.31     1709.45     22.70 o
  -2   1   1    10663.57    11377.56     50.95 o
  -1   1   1      344.86      327.22      7.65 o
   0   1   1      128.81      134.66      5.22 o
   1   1   1       68.02       81.40      6.97 o
   2   1   1     2764.63     2858.84     25.33 o
   3   1   1      135.05      143.69     14.51 o
   4   1   1        0.53        8.20     12.70 o
   5   1   1       88.84      106.21     14.84 o
   6   1   1     1234.47     1119.85     27.31 o
   7   1   1       16.62       18.62     17.26 o
   8   1   1      477.79      452.51     24.66 o
   9   1   1      633.53      694.64     30.31 o
  10   1   1     1257.44     1144.78     41.13 o
  11   1   1       15.68       27.35     26.74 o
  12   1   1     1200.57     1293.94     57.76 o
  13   1   1       30.92       68.32     29.82 o
  14   1   1       22.67       23.30     33.37 o
 -14   2   1      152.54      201.16     39.00 o
 -13   2   1      125.34      133.81     32.68 o
 -12   2   1      161.34      130.29     30.74 o
 -11   2   1      734.46      760.68     48.08 o
 -10   2   1      131.49      159.05     26.52 o
  -9   2   1      110.04      133.89     24.02 o
  -8   2   1      350.82      371.48     24.18 o
  -7   2   1       15.88       20.96     16.64 o
  -6   2   1        1.05        5.00     14.95 o
  -5   2   1        7.33      -12.19     13.12 o
  -4   2   1     2975.16     3128.08     34.43 o
  -3   2   1    10083.46    10605.24     59.14 o
  -2   2   1     8389.71     8761.78     49.03 o
  -1   2   1    25795.77    28007.28    100.46 o
   0   2   1    33851.99    37116.07    122.77 o
   1   2   1    44680.99    49381.12    158.06 o
   2   2   1     4903.31     5251.93     38.26 o
   3   2   1      962.96      869.87     19.70 o
   4   2   1       86.09       57.88     13.76 o
   5   2   1     6133.11     6988.77     57.56 o
   6   2   1       17.88       41.71     16.08 o
   7   2   1      283.20      196.25     19.82 o
   8   2   1      114.70       95.28     21.47 o
   9   2   1      107.75      133.77     23.45 o
  10   2   1       51.36       60.05     24.31 o
  11   2   1       56.41       51.71     24.01 o
  12   2   1        6.72       -3.00     27.45 o
  13   2   1       13.80       36.30     36.20 o
  14   2   1        7.00      -15.29     67.56 o
 -14   3   1       45.60       75.06     45.60 o
 -13   3   1       82.27       52.60     38.61 o
 -12   3   1      154.52       69.82     36.22 o
 -11   3   1      101.78      193.19     36.53 o
 -10   3   1       59.06       66.61     23.36 o
  -9   3   1       28.97       23.89     22.98 o
  -8   3   1        1.11       10.72     18.80 o
  -7   3   1       45.15       40.19     18.60 o
  -6   3   1       52.16       45.68     15.47 o
  -5   3   1      125.60      151.45     17.06 o
  -4   3   1      622.95      596.53     21.16 o
  -3   3   1      514.52      519.73     18.28 o
  -2   3   1       23.83       19.75     10.97 o
  -1   3   1      446.55      450.87     14.42 o
   0   3   1       83.01       76.84      9.73 o
   1   3   1     2722.25     2771.47     30.37 o
   2   3   1      229.60      242.00     14.48 o
   3   3   1     1911.22     1798.81     28.62 o
   4   3   1      768.53      776.99     22.82 o
   5   3   1      498.32      469.74     22.39 o
   6   3   1      528.76      510.28     24.59 o
   7   3   1      496.51      432.35     23.04 o
   8   3   1      207.67      203.65     23.79 o
   9   3   1      554.23      536.46     29.92 o
  10   3   1       53.95       67.26     22.83 o
  11   3   1      136.79      132.56     26.47 o
  12   3   1       17.15       16.85     46.97 o
  13   3   1       97.54      147.49     45.34 o
 -13   4   1        1.77       11.77     41.34 o
 -12   4   1       14.17       32.24     77.36 o
 -11   4   1      959.89      984.09     96.98 o
 -10   4   1        1.73       26.54     23.89 o
  -9   4   1       24.60       25.34     24.06 o
  -8   4   1        2.48        2.51     21.72 o
  -7   4   1      278.52      296.62     26.22 o
  -6   4   1       76.71       85.30     28.43 o
  -5   4   1      806.18      731.33     25.64 o
  -4   4   1     3328.18     3371.19     46.05 o
  -3   4   1      209.02      208.83     17.13 o
  -2   4   1     1416.69     1353.71     26.06 o
  -1   4   1       38.33       33.37     11.04 o
   0   4   1     3213.58     3276.80     37.05 o
   1   4   1     1453.20     1449.41     26.38 o
   2   4   1        9.17       38.80     14.07 o
   3   4   1      268.42      252.56     17.92 o
   4   4   1      194.37      199.88     18.24 o
   5   4   1      305.45      326.87     22.40 o
   6   4   1      584.36      528.66     26.38 o
   7   4   1       82.64      116.04     23.14 o
   8   4   1        0.21      -10.33     21.59 o
   9   4   1        8.85       23.13     24.39 o
  10   4   1       71.92       83.46     28.84 o
  11   4   1       25.99       27.67     27.61 o
  12   4   1       18.58      -32.57     39.88 o
  13   4   1        3.57      -22.18     41.25 o
 -12   5   1       85.01      128.50     42.39 o
 -11   5   1       93.01       93.55     29.33 o
 -10   5   1      312.37      290.07     35.06 o
  -9   5   1        2.48       36.64     26.12 o
  -8   5   1      179.29      213.50     27.17 o
  -7   5   1      324.14      327.27     28.52 o
  -6   5   1        0.05       -3.17     21.23 o
  -5   5   1      739.68      682.36     31.37 o
  -4   5   1       94.14      112.08     23.54 o
  -3   5   1        4.67       12.29     18.91 o
  -2   5   1      147.92      145.67     18.12 o
  -1   5   1       54.80       36.10     14.64 o
   0   5   1      221.27      196.15     18.46 o
   1   5   1     1157.04     1169.25     38.02 o
   2   5   1      367.10      334.63     22.72 o
   3   5   1      765.72      728.42     29.52 o
   4   5   1      919.30      907.05     33.09 o
   5   5   1       17.55      -11.53     20.48 o
   6   5   1      129.27      118.97     27.93 o
   7   5   1      344.56      360.34     32.67 o
   8   5   1        2.21       19.86     25.58 o
   9   5   1      448.56      495.13     39.16 o
  10   5   1      214.83      235.74     33.21 o
  11   5   1       42.61       35.99     27.91 o
  12   5   1       14.74       60.72     42.92 o
 -11   6   1        1.48       62.27     30.41 o
 -10   6   1      796.53      843.69     52.13 o
  -9   6   1       48.96      115.34     51.98 o
  -8   6   1       49.08      127.44     41.16 o
  -7   6   1      170.00      185.49     29.66 o
  -6   6   1      441.22      514.79     35.71 o
  -5   6   1      172.24      173.31     35.26 o
  -4   6   1        0.30       30.54     20.93 o
  -3   6   1       50.21       60.84     23.59 o
  -2   6   1       39.33       21.16     20.45 o
  -1   6   1       26.66       37.23     21.66 o
   0   6   1       25.11       51.97     22.17 o
   1   6   1        0.29      -13.24     20.80 o
   2   6   1        0.07        2.35     22.45 o
   3   6   1       30.95       33.91     26.68 o
   4   6   1        0.02        7.22     43.14 o
   5   6   1        2.79       41.37     26.71 o
   6   6   1       75.26       89.77     44.21 o
   7   6   1       75.70       44.79     27.12 o
   8   6   1        9.44       21.97     28.04 o
   9   6   1       38.92      113.48     32.36 o
  10   6   1      858.16      880.01     52.17 o
  -9   7   1        9.75       95.39     35.31 o
  -8   7   1        0.76      -60.58     60.58 o
  -7   7   1        1.46      -34.34     34.34 o
  -6   7   1        2.08       38.41     28.22 o
  -5   7   1        5.13      -17.06     41.51 o
  -4   7   1       18.70        2.62     25.21 o
  -3   7   1      146.60      165.07     30.47 o
  -2   7   1       36.89       53.08     26.27 o
  -1   7   1      106.39       83.02     23.45 o
   0   7   1       40.12       52.66     27.08 o
   1   7   1       71.09       74.87     27.00 o
   2   7   1       13.34      -23.59     23.59 o
   3   7   1       69.49       80.89     28.11 o
   4   7   1        6.35      -23.71     31.73 o
   5   7   1       43.68       74.88     31.46 o
   6   7   1        0.34       21.48     29.18 o
   7   7   1       78.33      117.44     64.79 o
   8   7   1       30.58       -0.20     37.32 o
   9   7   1        0.61       54.00     46.07 o
  -6   8   1       20.01       53.78     29.88 o
  -5   8   1      279.46      435.94    119.96 o
  -4   8   1       91.07       57.59     49.55 o
  -3   8   1       33.09      -33.08     33.08 o
  -2   8   1       54.47      127.19     44.75 o
  -1   8   1        0.51        8.32     51.23 o
   0   8   1        0.05      -31.30     39.02 o
   1   8   1        0.21        2.95     38.63 o
   2   8   1       46.03       25.73     40.50 o
   3   8   1       16.30       30.10     30.75 o
   4   8   1       35.72       76.20     36.53 o
   5   8   1        0.28       34.04     43.49 o
   6   8   1      111.05      164.01     38.14 o
 -14   0   2        5.39        4.74     51.50 o
 -13   0   2      200.42      203.18     46.69 o
 -12   0   2      142.74      126.13     41.63 o
 -11   0   2       98.18       89.51     36.97 o
 -10   0   2     1077.15      940.95     58.69 o
  -9   0   2     1475.52     1432.23     50.42 o
  -8   0   2      170.63      196.24     28.66 o
  -7   0   2      301.47      334.75     29.44 o
  -6   0   2        8.46      -20.76     20.76 o
  -5   0   2        9.89       -5.52     17.76 o
  -4   0   2        5.27       -0.42     17.51 o
  -3   0   2       79.29       59.44     17.61 o
  -2   0   2    17902.98    18408.43    114.12 o
  -1   0   2     1177.59     1240.25     19.13 o
   0   0   2       12.69       21.04      3.89 o
   1   0   2     3680.21     3939.37     32.43 o
   2   0   2    12605.02    13901.13     97.12 o
   3   0   2        0.11      -17.87     17.87 o
   4   0   2    99813.02   108413.55    441.29 o
   5   0   2      229.17      416.03     27.14 o
   6   0   2        7.00      -21.72     21.72 o
   7   0   2      345.55      614.00     38.87 o
   8   0   2      727.49      678.79     38.98 o
   9   0   2      651.51      600.18     40.76 o
  10   0   2     2672.84     2512.58     85.26 o
  11   0   2      289.73      235.68     44.12 o
  12   0   2        7.64       59.59     36.58 o
  13   0   2       18.50       52.50    116.32 o
  14   0   2        4.91      -20.75     40.21 o
 -14   1   2        4.87      -10.87     28.95 o
 -13   1   2        3.87       -1.66     28.01 o
 -12   1   2       11.32       15.71     27.31 o
 -11   1   2      172.17      201.35     30.55 o
 -10   1   2      544.93      527.61     36.33 o
  -9   1   2      773.30      758.31     31.77 o
  -8   1   2      780.42      810.04     27.44 o
  -7   1   2     2639.56     2831.97     40.12 o
  -6   1   2      734.76      684.31     22.18 o
  -5   1   2        0.31      -12.54     12.54 o
  -4   1   2     1038.70      974.81     19.41 o
  -3   1   2      194.67      185.64     12.36 o
  -2   1   2     7048.30     7372.32     38.93 o
  -1   1   2      831.79      770.38     13.07 o
   0   1   2      295.53      238.64      6.57 o
   1   1   2      917.96      867.44     12.44 o
   2   1   2     1622.03     1617.22     21.05 o
   3   1   2        0.24       14.31     13.02 o
   4   1   2      321.15      322.92     16.39 o
   5   1   2      174.10      177.47     15.79 o
   6   1   2      133.91      119.33     17.79 o
   7   1   2      644.75      712.15     26.07 o
   8   1   2      371.56      385.77     24.40 o
   9   1   2      413.17      434.60     26.88 o
  10   1   2      648.09      632.21     39.98 o
  11   1   2      192.81      209.59     27.61 o
  12   1   2      274.42      313.74     33.67 o
  13   1   2       17.33       19.43     43.11 o
  14   1   2       29.27       59.54     44.68 o
 -14   2   2      170.51      152.06     33.93 o
 -13   2   2       59.97      118.05     33.18 o
 -12   2   2      490.89      479.80     37.70 o
 -11   2   2       65.87       49.22     26.39 o
 -10   2   2     2804.70     2720.58     62.15 o
  -9   2   2      197.41      175.20     24.03 o
  -8   2   2       13.18       10.42     18.15 o
  -7   2   2       13.92       26.13     16.04 o
  -6   2   2      456.29      473.42     20.69 o
  -5   2   2      635.25      638.21     20.44 o
  -4   2   2      133.12      114.72     12.81 o
  -3   2   2      485.61      453.87     15.65 o
  -2   2   2        2.20        5.73      9.87 o
  -1   2   2    43716.52    48238.16    241.50 o
   0   2   2      182.84      122.08     10.62 o
   1   2   2    90891.49    98936.79    278.95 o
   2   2   2      166.35      164.18     13.14 o
   3   2   2       79.47       49.02     13.13 o
   4   2   2      531.37      474.91     20.99 o
   5   2   2    16871.90    18392.91     98.03 o
   6   2   2      141.25      123.16     18.90 o
   7   2   2        7.64        4.89     17.61 o
   8   2   2      264.23      257.78     24.16 o
   9   2   2       61.19       56.62     22.43 o
  10   2   2     1871.36     1778.26     44.54 o
  11   2   2      100.72       77.09     25.01 o
  12   2   2       50.90       51.80     28.86 o
  13   2   2      167.91      190.79     33.88 o
  14   2   2        9.49       30.89     43.29 o
 -14   3   2        3.78      -47.16     70.61 o
 -13   3   2       35.03       31.81     38.95 o
 -12   3   2        1.50       47.38     34.68 o
 -11   3   2        0.34       13.22     31.45 o
 -10   3   2     1705.67     1634.22     51.75 o
  -9   3   2      742.57      696.74     33.59 o
  -8   3   2      779.29      746.34     29.36 o
  -7   3   2     4450.50     4539.86     54.65 o
  -6   3   2     1302.30     1316.30     30.60 o
  -5   3   2      543.66      516.68     21.38 o
  -4   3   2       11.08       21.44     13.71 o
  -3   3   2       68.82       75.66     13.80 o
  -2   3   2     1616.03     1676.05     27.79 o
  -1   3   2      704.64      641.85     15.23 o
   0   3   2      149.77      161.85     11.35 o
   1   3   2       26.13       33.10     11.01 o
   2   3   2     2357.20     2262.65     29.76 o
   3   3   2        3.39       17.93     13.60 o
   4   3   2      696.44      773.59     23.46 o
   5   3   2      870.79      867.59     26.18 o
   6   3   2       14.58       27.00     18.45 o
   7   3   2      561.83      544.54     27.26 o
   8   3   2      695.35      638.17     29.68 o
   9   3   2      335.50      356.43     27.70 o
  10   3   2     1535.23     1529.84     45.66 o
  11   3   2       64.00       97.54     26.00 o
  12   3   2      337.63      330.87     40.23 o
  13   3   2       32.53       45.66     40.91 o
 -13   4   2        3.96       16.94     43.45 o
 -12   4   2       29.14       30.11     35.24 o
 -11   4   2      336.53      265.59     40.28 o
 -10   4   2        1.80       37.14     24.31 o
  -9   4   2     1383.02     1391.99     48.91 o
  -8   4   2        1.24       17.26     23.27 o
  -7   4   2      720.37      717.69     31.55 o
  -6   4   2      249.80      225.99     23.30 o
  -5   4   2        4.41        9.80     18.51 o
  -4   4   2     8302.04     8193.29     76.23 o
  -3   4   2      259.01      302.89     17.61 o
  -2   4   2       89.45       84.21     13.98 o
  -1   4   2       24.41       16.47     10.23 o
   0   4   2      684.95      680.53     18.86 o
   1   4   2      498.07      471.93     18.25 o
   2   4   2     1490.64     1415.37     28.33 o
   3   4   2      765.66      742.40     23.41 o
   4   4   2      268.55      247.21     19.55 o
   5   4   2        2.03       -1.56     17.41 o
   6   4   2       10.85        3.52     19.72 o
   7   4   2      133.19      153.37     24.38 o
   8   4   2      465.19      523.91     33.46 o
   9   4   2      122.29      112.83     26.78 o
  10   4   2        2.12       48.57     27.34 o
  11   4   2      195.47      175.84     34.40 o
  12   4   2      245.19      294.99     49.63 o
  13   4   2       65.33      117.99     61.45 o
 -12   5   2      137.36      179.05     44.93 o
 -11   5   2      119.37      150.63     40.13 o
 -10   5   2       88.23      123.16     30.08 o
  -9   5   2       29.19       68.50     35.05 o
  -8   5   2       11.94       46.66     26.93 o
  -7   5   2       55.51       50.52     18.79 o
  -6   5   2       42.92       32.56     21.79 o
  -5   5   2        8.65       19.67     20.91 o
  -4   5   2       42.99       63.23     20.44 o
  -3   5   2      135.50      144.09     21.45 o
  -2   5   2        3.55       -3.65     13.89 o
  -1   5   2       41.68       41.65     15.13 o
   0   5   2      224.88      235.46     18.75 o
   1   5   2      239.18      271.12     20.34 o
   2   5   2      224.60      231.68     21.31 o
   3   5   2      100.86      111.42     18.91 o
   4   5   2       71.03       62.44     21.64 o
   5   5   2      150.68      152.17     27.23 o
   6   5   2      279.54      306.08     30.10 o
   7   5   2        0.76       10.60     24.77 o
   8   5   2        0.12       16.36     27.79 o
   9   5   2       66.99       95.15     26.70 o
  10   5   2       58.25      110.75     34.40 o
  11   5   2        4.62       54.44     27.77 o
  12   5   2        2.42       41.34     45.50 o
 -11   6   2        6.97       34.24     37.54 o
 -10   6   2      358.43      379.46     41.06 o
  -9   6   2       31.63       65.16     34.13 o
  -8   6   2      207.24      256.83     32.21 o
  -7   6   2      217.28      228.44     29.03 o
  -6   6   2     1549.94     1550.11     62.11 o
  -5   6   2     1319.31     1319.99     49.92 o
  -4   6   2      746.28      723.50     34.99 o
  -3   6   2      169.58      194.98     25.78 o
  -2   6   2      138.02      190.29     26.54 o
  -1   6   2       37.89       39.36     20.90 o
   0   6   2      153.71      104.98     23.76 o
   1   6   2        4.82       12.82     21.34 o
   2   6   2      423.63      451.63     38.43 o
   3   6   2      158.92      173.66     27.94 o
   4   6   2      135.11      152.04     32.30 o
   5   6   2        5.21       -3.41     25.94 o
   6   6   2        0.84      -15.86     23.12 o
   7   6   2      126.73      136.73     29.77 o
   8   6   2        4.79       -0.21     27.02 o
   9   6   2       28.69       75.48     31.58 o
  10   6   2      271.79      297.97     43.93 o
  -9   7   2       69.11      183.08     66.17 o
  -8   7   2       69.79      138.72     87.36 o
  -7   7   2       50.76       35.96     57.91 o
  -6   7   2       24.97       82.56     57.85 o
  -5   7   2       23.28        0.08     33.98 o
  -4   7   2        3.16       -1.01     25.38 o
  -3   7   2        9.69       -5.23     25.22 o
  -2   7   2       41.62       39.17     25.28 o
  -1   7   2       93.22      145.79     29.54 o
   0   7   2        3.28       25.92     25.24 o
   1   7   2      357.54      412.48     37.84 o
   2   7   2      179.49      178.49     32.16 o
   3   7   2       29.31      143.87     55.57 o
   4   7   2       45.29      114.02     82.35 o
   5   7   2       18.70       24.13     54.78 o
   6   7   2        1.08       12.33     28.75 o
   7   7   2      133.20      182.99     38.19 o
   8   7   2      113.39       97.07     39.96 o
  -6   8   2        1.73        4.78     44.01 o
  -5   8   2       15.12       35.10     41.40 o
  -4   8   2       10.91       37.50     37.38 o
  -3   8   2       13.54       -4.95     33.61 o
  -2   8   2       59.47       47.93     38.07 o
  -1   8   2        6.54       -1.46     39.11 o
   0   8   2      329.79      271.08     53.08 o
   1   8   2        0.87       35.66     36.28 o
   2   8   2       10.33      -11.77     41.56 o
   3   8   2        2.03      -12.90     35.52 o
   4   8   2      110.88      229.04    105.10 o
   5   8   2      153.35      255.45     67.59 o
   6   8   2       10.24       26.01     41.33 o
 -14   1   3       52.48       91.45     32.77 o
 -13   1   3        1.84      -28.34     28.34 o
 -12   1   3        0.91       23.93     27.14 o
 -11   1   3        7.22       20.22     26.15 o
 -10   1   3     1133.74     1081.41     46.22 o
  -9   1   3     6205.76     6054.99     79.75 o
  -8   1   3     1073.57     1132.87     29.80 o
  -7   1   3     2206.59     2250.75     35.69 o
  -6   1   3      834.88      818.57     22.64 o
  -5   1   3     1160.88     1189.77     22.88 o
  -4   1   3       30.40       25.00     10.63 o
  -3   1   3     5814.70     5819.52     37.77 o
  -2   1   3     6544.86     6726.56     37.32 o
  -1   1   3       21.36        7.09      5.24 o
   0   1   3     6161.48     6768.51     34.69 o
   1   1   3      265.88      240.54     12.97 o
   2   1   3     4459.45     4646.19     33.68 o
   3   1   3      154.43      148.04     13.79 o
   4   1   3     1015.80     1158.24     23.49 o
   5   1   3     1318.23     1444.63     28.25 o
   6   1   3      620.59      661.34     24.09 o
   7   1   3       10.93       18.09     17.55 o
   8   1   3      100.80      143.92     21.82 o
   9   1   3       62.95       70.70     22.01 o
  10   1   3     1214.34     1120.72     42.42 o
  11   1   3     1746.98     1685.70     47.74 o
  12   1   3      317.59      317.02     39.61 o
  13   1   3       37.69       21.63     29.18 o
  14   1   3       82.09       93.14     32.37 o
 -14   2   3      341.88      363.83     48.40 o
 -13   2   3        0.68      -27.58     29.09 o
 -12   2   3      439.21      441.83     36.90 o
 -11   2   3       84.09       40.45     28.83 o
 -10   2   3     4254.74     4179.52     74.86 o
  -9   2   3      651.57      550.82     30.95 o
  -8   2   3      279.39      258.74     20.98 o
  -7   2   3     1525.94     1441.78     41.24 o
  -6   2   3     2529.98     2443.20     35.81 o
  -5   2   3      295.87      278.72     16.62 o
  -4   2   3      912.33      864.18     19.85 o
  -3   2   3      199.58      169.20     19.39 o
  -2   2   3     1307.21     1252.04     22.85 o
  -1   2   3     2342.40     2560.54     29.56 o
   0   2   3    37437.70    41267.74    136.22 o
   1   2   3    30375.82    33312.82    160.96 o
   2   2   3     9420.98     9894.23     71.10 o
   3   2   3     3150.04     3181.04     46.82 o
   4   2   3       29.61       14.48     14.44 o
   5   2   3     5953.59     6225.52     55.72 o
   6   2   3      568.45      560.94     24.22 o
   7   2   3      354.86      291.84     22.41 o
   8   2   3      267.09      271.48     24.24 o
   9   2   3       94.77       84.64     23.45 o
  10   2   3     1111.41     1049.03     37.45 o
  11   2   3     1245.42     1165.56     42.87 o
  12   2   3       92.31       49.04     46.02 o
  13   2   3       84.38       48.03     30.19 o
  14   2   3       38.83       88.84     38.34 o
 -14   3   3       27.91        7.20     37.76 o
 -13   3   3       90.95       90.03     38.96 o
 -12   3   3        8.50       11.39     33.99 o
 -11   3   3        6.19       16.52     31.63 o
 -10   3   3      465.53      437.85     34.05 o
  -9   3   3       87.13       92.97     23.94 o
  -8   3   3      491.05      501.26     41.29 o
  -7   3   3        4.39       11.29     16.69 o
  -6   3   3       39.08       38.98     15.54 o
  -5   3   3      664.01      629.39     21.58 o
  -4   3   3       87.89       82.78     14.38 o
  -3   3   3      607.22      611.35     17.66 o
  -2   3   3        2.94        1.04     11.74 o
  -1   3   3      246.00      224.28     15.14 o
   0   3   3     3092.36     3242.90     31.24 o
   1   3   3     1111.54     1123.26     20.76 o
   2   3   3      632.49      611.28     18.72 o
   3   3   3      881.00      876.70     22.32 o
   4   3   3      309.52      288.14     19.25 o
   5   3   3      521.91      497.11     23.01 o
   6   3   3       22.57        0.73     19.36 o
   7   3   3      740.40      746.48     30.00 o
   8   3   3      528.95      474.33     27.71 o
   9   3   3        0.75       -0.08     29.47 o
  10   3   3       38.08       69.32     23.21 o
  11   3   3      158.79      192.94     30.58 o
  12   3   3       90.39       76.34     29.47 o
  13   3   3       70.60       50.26     35.00 o
 -13   4   3       11.21       28.88     53.08 o
 -12   4   3      162.23      174.50     39.88 o
 -11   4   3       18.38       37.84     34.03 o
 -10   4   3      365.51      317.80     31.14 o
  -9   4   3      980.77      986.30     42.94 o
  -8   4   3      505.41      478.86     32.94 o
  -7   4   3      114.98      137.01     22.98 o
  -6   4   3      383.95      407.57     25.70 o
  -5   4   3      541.97      536.40     27.40 o
  -4   4   3      331.26      341.85     23.15 o
  -3   4   3      400.63      388.82     21.67 o
  -2   4   3      221.01      196.74     16.16 o
  -1   4   3      699.26      686.06     17.67 o
   0   4   3     5674.38     5620.22     47.30 o
   1   4   3     4846.44     4802.48     50.15 o
   2   4   3        2.08       14.90     13.86 o
   3   4   3     1342.68     1288.67     28.42 o
   4   4   3       20.68       22.16     16.84 o
   5   4   3      331.72      301.33     23.14 o
   6   4   3      123.47      168.47     22.86 o
   7   4   3        0.02       24.62     22.37 o
   8   4   3      403.11      394.65     31.23 o
   9   4   3      123.78      161.69     27.80 o
  10   4   3        3.62       31.00     26.49 o
  11   4   3      407.23      426.98     41.77 o
  12   4   3      197.59      251.95     38.59 o
 -12   5   3      481.83      524.56     59.42 o
 -11   5   3      107.78      106.14     57.21 o
 -10   5   3      394.09      429.89     36.05 o
  -9   5   3       25.41       13.78     23.81 o
  -8   5   3      213.20      220.75     28.43 o
  -7   5   3      447.35      444.37     29.34 o
  -6   5   3        1.00      -14.38     19.62 o
  -5   5   3        0.01       19.85     28.86 o
  -4   5   3        0.38       22.48     19.09 o
  -3   5   3        4.21       -2.65     17.69 o
  -2   5   3        9.55       19.58     15.58 o
  -1   5   3      285.14      296.76     20.16 o
   0   5   3      171.99      167.24     18.10 o
   1   5   3       14.94        6.14     16.28 o
   2   5   3      952.11      965.56     27.28 o
   3   5   3        0.57        8.51     17.80 o
   4   5   3      171.95      184.79     26.00 o
   5   5   3      634.57      608.80     35.98 o
   6   5   3      440.04      476.05     34.29 o
   7   5   3      639.82      694.59     39.39 o
   8   5   3     1058.95     1078.50     47.91 o
   9   5   3        0.60       -5.48     27.86 o
  10   5   3      115.04      203.31     40.08 o
  11   5   3       15.91       67.11     43.39 o
 -11   6   3        0.15       65.77     40.28 o
 -10   6   3       38.79       92.20     30.54 o
  -9   6   3        1.88        4.96     26.68 o
  -8   6   3        3.99       63.86     26.30 o
  -7   6   3        2.28       18.12     21.58 o
  -6   6   3      687.87      766.91     35.42 o
  -5   6   3     1288.99     1328.38     56.48 o
  -4   6   3      100.46      140.91     25.49 o
  -3   6   3     1234.34     1273.90     43.66 o
  -2   6   3      168.05      148.21     24.57 o
  -1   6   3     1045.06     1024.29     39.68 o
   0   6   3      170.25      149.72     25.42 o
   1   6   3      208.09      244.92     32.75 o
   2   6   3      452.63      425.52     44.56 o
   3   6   3      327.13      317.39     36.59 o
   4   6   3        0.18       20.95     27.05 o
   5   6   3       97.43       93.20     30.73 o
   6   6   3       52.01       48.23     31.69 o
   7   6   3        0.00       -1.45     24.40 o
   8   6   3       45.16       65.66     30.49 o
   9   6   3       43.31       42.00     32.85 o
  10   6   3       12.24       96.53     55.20 o
  -9   7   3        1.66       16.62     54.82 o
  -8   7   3       46.72      165.64     93.55 o
  -7   7   3        5.90       -9.88     28.86 o
  -6   7   3      138.96      221.02     62.60 o
  -5   7   3       14.91      -41.62     41.62 o
  -4   7   3      102.34      109.88     30.06 o
  -3   7   3        9.72       38.00     27.58 o
  -2   7   3        0.12        8.33     25.85 o
  -1   7   3        6.30      -22.66     22.66 o
   0   7   3        0.20       12.61     26.72 o
   1   7   3        1.76      -24.84     26.87 o
   2   7   3       64.35       89.65     28.88 o
   3   7   3       26.02       88.76     72.38 o
   4   7   3       25.25       59.61     34.36 o
   5   7   3      112.46      153.60     34.44 o
   6   7   3       35.99       64.50     32.59 o
   7   7   3      180.72      152.96     39.10 o
   8   7   3       63.40       79.39     35.72 o
  -6   8   3      136.51      106.38     54.11 o
  -5   8   3        2.30       -1.30     37.92 o
  -4   8   3       98.83       30.39     49.66 o
  -3   8   3       10.38       -3.39     34.73 o
  -2   8   3       33.11       60.28     36.75 o
  -1   8   3        6.46      -36.02     36.02 o
   0   8   3      509.42      463.13     60.33 o
   1   8   3      198.70      271.92     40.74 o
   2   8   3      269.35      242.91     43.66 o
   3   8   3      134.61      431.75    210.87 o
   4   8   3        8.25      101.41     62.63 o
   5   8   3       30.22       59.30     32.10 o
   6   8   3        8.81      -30.41     32.59 o
 -15   0   4      192.50       89.23     63.95 o
 -14   0   4        0.31       22.67     45.09 o
 -13   0   4      387.06      473.41     60.63 o
 -12   0   4        1.58       12.16     45.91 o
 -11   0   4    12317.90    11942.08    180.89 o
 -10   0   4      813.81      816.39     56.82 o
  -9   0   4     5255.40     5110.26    106.34 o
  -8   0   4     2848.50     2899.36     57.27 o
  -7   0   4       95.64      106.17     22.33 o
  -6   0   4        0.74        4.13     18.73 o
  -5   0   4     1499.31     1435.88     37.27 o
  -4   0   4      551.25      592.33     30.37 o
  -3   0   4       69.96       57.04     10.52 o
  -2   0   4        2.13       16.25      9.79 o
  -1   0   4        0.01        4.30      8.22 o
   0   0   4     1206.26     1244.01     19.68 o
   1   0   4     7505.32     8005.67     57.33 o
   2   0   4     8184.79     8908.00     69.32 o
   3   0   4     3027.99     2940.22     51.54 o
   4   0   4    16051.83    18235.12    127.13 o
   5   0   4        1.12        1.47     19.71 o
   6   0   4    22905.85    27729.88    186.43 o
   7   0   4       60.45       76.52     26.35 o
   8   0   4     4846.02     4284.16    278.08 o
   9   0   4     3889.48     3734.46     80.01 o
  10   0   4       66.72      100.88     34.52 o
  11   0   4     3309.01     3025.85    115.12 o
  12   0   4       25.44      103.26     40.24 o
  13   0   4       33.12      -37.72     37.72 o
  14   0   4      194.09      128.96     45.45 o
 -14   1   4        2.99       26.93     31.34 o
 -13   1   4        7.20        9.39     29.09 o
 -12   1   4       14.00      -16.03     25.57 o
 -11   1   4        4.84       81.97     28.40 o
 -10   1   4       35.53       41.58     28.12 o
  -9   1   4       92.47       76.37     25.19 o
  -8   1   4        0.86      -17.02     17.02 o
  -7   1   4       60.33       64.24     16.85 o
  -6   1   4       56.59       46.11     14.39 o
  -5   1   4      744.32      641.89     18.06 o
  -4   1   4      521.83      536.88     15.10 o
  -3   1   4     1668.52     1705.54     29.76 o
  -2   1   4      431.45      393.35     12.07 o
  -1   1   4     2262.78     2447.87     23.00 o
   0   1   4       20.89       19.64     10.51 o
   1   1   4     4897.82     5140.64     60.49 o
   2   1   4     2917.24     3036.64     28.15 o
   3   1   4      172.71      163.91     13.70 o
   4   1   4     3149.85     3307.48     36.51 o
   5   1   4      111.03       83.14     17.04 o
   6   1   4     1114.14     1135.32     28.45 o
   7   1   4       61.51       75.81     19.74 o
   8   1   4       38.83       35.28     19.60 o
   9   1   4        0.02       32.88     21.97 o
  10   1   4        0.88       13.87     22.67 o
  11   1   4      125.86      138.72     25.03 o
  12   1   4      324.80      296.27     34.14 o
  13   1   4       17.98        6.14     38.82 o
  14   1   4       85.82       43.88     42.30 o
 -14   2   4     1201.30     1264.93     91.21 o
 -13   2   4       50.89      -17.01     26.65 o
 -12   2   4       38.90       31.03     31.40 o
 -11   2   4      220.65      213.28     48.31 o
 -10   2   4     3086.35     2997.76     96.31 o
  -9   2   4      456.95      479.44     28.21 o
  -8   2   4      930.54      960.13     32.43 o
  -7   2   4        0.17       17.37     15.70 o
  -6   2   4     1369.12     1303.42     27.45 o
  -5   2   4     2882.20     2703.45     33.78 o
  -4   2   4      116.74      129.54     12.25 o
  -3   2   4        1.08       -3.59      8.89 o
  -2   2   4      562.69      574.59     17.56 o
  -1   2   4     2081.31     2080.30     26.72 o
   0   2   4     1669.31     1914.13     20.78 o
   1   2   4     2870.73     2915.21     26.20 o
   2   2   4      610.60      631.01     16.69 o
   3   2   4     4855.01     4776.96     41.41 o
   4   2   4       17.28       40.00     15.53 o
   5   2   4     7353.70     7862.76     63.07 o
   6   2   4       21.10       28.33     17.09 o
   7   2   4      139.86      179.22     25.16 o
   8   2   4     1599.22     1517.32     38.28 o
   9   2   4     2900.32     2897.91     52.39 o
  10   2   4        0.13        1.21     22.29 o
  11   2   4        4.15       32.44     23.75 o
  12   2   4      325.91      286.63     31.27 o
  13   2   4       65.67       72.61     35.36 o
  14   2   4      127.20      151.74     49.08 o
 -14   3   4       52.83       79.60     41.72 o
 -13   3   4      267.35      223.70     41.82 o
 -12   3   4      350.10      334.22     42.79 o
 -11   3   4      881.08      783.25     62.15 o
 -10   3   4      617.48      525.85     42.80 o
  -9   3   4      520.01      522.47     34.93 o
  -8   3   4       39.10       76.33     20.96 o
  -7   3   4      496.44      499.62     25.46 o
  -6   3   4       24.28        0.99     13.83 o
  -5   3   4      658.54      611.97     20.54 o
  -4   3   4      252.77      246.42     14.99 o
  -3   3   4      777.62      706.67     23.42 o
  -2   3   4      126.55       90.42     13.98 o
  -1   3   4       22.46        5.27     10.92 o
   0   3   4     5974.11     6089.99     42.75 o
   1   3   4      238.97      235.26     13.42 o
   2   3   4       17.89       25.98     12.62 o
   3   3   4     3026.02     3000.25     36.40 o
   4   3   4     2614.90     2792.58     39.40 o
   5   3   4       29.05       22.56     17.87 o
   6   3   4     1972.06     1929.89     38.42 o
   7   3   4       11.81       36.14     27.64 o
   8   3   4      405.62      406.32     29.55 o
   9   3   4        0.60        0.45     21.58 o
  10   3   4       60.99       54.30     25.07 o
  11   3   4      144.04      151.64     29.86 o
  12   3   4       66.39      117.71     31.09 o
  13   3   4       30.33       43.64     34.38 o
 -13   4   4        0.00      -34.85     34.85 o
 -12   4   4        0.46       -8.63     42.70 o
 -11   4   4       55.54       93.54     35.66 o
 -10   4   4        0.06      -20.13     30.69 o
  -9   4   4       70.24       29.30     22.35 o
  -8   4   4      360.14      382.28     31.27 o
  -7   4   4      590.27      541.51     29.17 o
  -6   4   4     2003.49     2017.88     43.91 o
  -5   4   4     6052.03     5840.89    124.72 o
  -4   4   4        9.21        2.96     17.52 o
  -3   4   4      303.32      277.24     20.21 o
  -2   4   4     1380.85     1475.60     32.44 o
  -1   4   4      210.54      215.77     17.47 o
   0   4   4    34495.42    35631.30    224.43 o
   1   4   4     1313.60     1248.72     25.28 o
   2   4   4     7597.77     7821.99     60.28 o
   3   4   4      351.70      347.13     20.39 o
   4   4   4       32.35       52.17     17.27 o
   5   4   4      364.43      352.44     23.72 o
   6   4   4      114.61      117.42     24.17 o
   7   4   4        1.01       21.88     25.41 o
   8   4   4       55.63       62.73     25.47 o
   9   4   4      121.92      119.87     22.12 o
  10   4   4        0.81       31.48     50.51 o
  11   4   4       16.35       37.17     32.61 o
  12   4   4      368.43      439.44     43.99 o
 -12   5   4        1.34       23.09     46.56 o
 -11   5   4       16.22       46.54     32.83 o
 -10   5   4       39.37       50.96     25.56 o
  -9   5   4      374.30      406.17     38.14 o
  -8   5   4       62.73       69.53     24.47 o
  -7   5   4      116.67      130.98     26.10 o
  -6   5   4      646.60      623.51     30.88 o
  -5   5   4       87.61       81.30     22.26 o
  -4   5   4       50.20       48.10     19.18 o
  -3   5   4       51.40       34.45     16.33 o
  -2   5   4        4.39      -14.24     14.24 o
  -1   5   4      361.09      351.25     21.64 o
   0   5   4      682.41      581.09     25.06 o
   1   5   4      258.63      255.92     20.93 o
   2   5   4       11.65       15.67     16.12 o
   3   5   4        7.72       22.28     20.52 o
   4   5   4      237.99      279.13     29.03 o
   5   5   4       37.10       33.21     25.89 o
   6   5   4        0.27       64.82     27.19 o
   7   5   4      108.71      119.93     28.99 o
   8   5   4       42.79       46.14     28.99 o
   9   5   4        3.89      -14.41     28.34 o
  10   5   4       34.28      127.29     30.64 o
  11   5   4      131.65      180.31     34.23 o
 -11   6   4       13.21      -14.08     39.52 o
 -10   6   4        0.35        2.98     28.40 o
  -9   6   4       20.43       20.90     34.38 o
  -8   6   4       87.12      129.33     32.37 o
  -7   6   4       34.26       30.05     22.98 o
  -6   6   4       37.35      105.47     35.55 o
  -5   6   4      171.52      185.18     28.77 o
  -4   6   4      317.45      277.35     23.39 o
  -3   6   4      124.48      125.29     20.05 o
  -2   6   4      227.00      243.45     26.30 o
  -1   6   4        4.03       28.89     22.48 o
   0   6   4      237.02      294.08     34.24 o
   1   6   4      959.75      882.92     48.48 o
   2   6   4       54.49       63.42     29.15 o
   3   6   4      159.25      191.31     31.84 o
   4   6   4        0.25      -24.86     24.86 o
   5   6   4       45.86      105.21     29.64 o
   6   6   4      192.97      212.19     36.14 o
   7   6   4        9.99        5.41     31.80 o
   8   6   4        1.28      -14.84     39.51 o
   9   6   4        2.38      -39.80     43.94 o
  10   6   4        2.51       93.19     37.92 o
  -9   7   4        1.16       27.68     26.43 o
  -8   7   4       92.05      141.32     44.63 o
  -7   7   4       32.03      134.16     63.35 o
  -6   7   4       15.85       28.06     32.58 o
  -5   7   4      186.40      244.59     35.85 o
  -4   7   4       15.35       -4.26     25.25 o
  -3   7   4        9.63      -13.17     25.07 o
  -2   7   4      148.25      152.85     31.72 o
  -1   7   4       13.99       28.75     25.21 o
   0   7   4       62.97       48.53     34.13 o
   1   7   4       18.00      -12.72     27.87 o
   2   7   4        0.19       -7.48     27.89 o
   3   7   4       18.85      137.45     98.60 o
   4   7   4       47.92       14.59     29.29 o
   5   7   4      129.73      176.38     38.05 o
   6   7   4      219.45      197.06     38.32 o
   7   7   4        6.75       16.60     29.36 o
   8   7   4       77.79       44.53     45.21 o
  -6   8   4       65.30       72.15     53.03 o
  -5   8   4        2.36       18.91     43.90 o
  -4   8   4      180.93      174.86     44.43 o
  -3   8   4       17.72        0.49     35.60 o
  -2   8   4       76.95       32.58     35.32 o
  -1   8   4       42.55       -3.13     35.09 o
   0   8   4        4.68      -15.81     29.66 o
   1   8   4      214.15      244.50     40.53 o
   2   8   4        9.18       12.82     36.88 o
   3   8   4      123.51      352.64    143.17 o
   4   8   4      136.80      182.80     78.43 o
   5   8   4       84.15      147.53     36.09 o
 -14   1   5       21.58       22.20     33.08 o
 -13   1   5        0.03        0.59     30.91 o
 -12   1   5       31.47        7.00     27.53 o
 -11   1   5      730.32      706.18     39.91 o
 -10   1   5       23.55       47.86     28.51 o
  -9   1   5      144.04      147.24     27.98 o
  -8   1   5      242.13      257.86     21.85 o
  -7   1   5       10.96        5.62     14.47 o
  -6   1   5        3.74        9.71     13.06 o
  -5   1   5     6522.43     6615.56     47.07 o
  -4   1   5    16089.83    16828.30     76.76 o
  -3   1   5       88.57       96.17      9.44 o
  -2   1   5       68.75       87.40     10.54 o
  -1   1   5     4277.82     4180.36     29.66 o
   0   1   5     3968.06     4367.00     29.96 o
   1   1   5    37216.20    40647.04    152.95 o
   2   1   5      853.50      890.95     17.54 o
   3   1   5     3295.92     3293.45     33.59 o
   4   1   5     5710.22     5876.24     48.85 o
   5   1   5      107.48       84.73     19.59 o
   6   1   5      185.53      173.94     19.40 o
   7   1   5        0.15        0.99     17.52 o
   8   1   5        5.05       34.57     20.13 o
   9   1   5      188.36      188.58     24.70 o
  10   1   5        0.24       16.86     22.16 o
  11   1   5      266.71      260.67     27.97 o
  12   1   5       64.63       28.66     25.58 o
  13   1   5       46.79       50.26     29.43 o
  14   1   5       45.04        4.07     35.08 o
 -14   2   5      163.35      195.99     63.69 o
 -13   2   5        0.31        2.63     28.80 o
 -12   2   5       21.28       -4.88     27.50 o
 -11   2   5       13.03       -9.42     26.81 o
 -10   2   5     1384.51     1286.24     49.64 o
  -9   2   5      324.35      342.95     31.76 o
  -8   2   5      481.40      491.95     26.22 o
  -7   2   5       76.21       54.47     15.69 o
  -6   2   5      447.19      453.39     19.54 o
  -5   2   5        2.86       -8.45     11.65 o
  -4   2   5     1462.66     1465.84     23.61 o
  -3   2   5        3.16       -8.68      8.68 o
  -2   2   5     2765.42     2702.93     32.58 o
  -1   2   5     1178.19     1079.14     20.77 o
   0   2   5        0.53       -5.04      8.80 o
   1   2   5     2860.28     2708.63     33.38 o
   2   2   5      472.20      461.11     15.26 o
   3   2   5      703.38      756.59     20.20 o
   4   2   5      145.45      117.25     16.79 o
   5   2   5     4689.86     5042.36     51.43 o
   6   2   5       20.18       54.78     19.51 o
   7   2   5        8.43        7.73     20.76 o
   8   2   5       38.96       33.97     21.12 o
   9   2   5      750.23      733.66     33.37 o
  10   2   5       72.26       70.12     22.65 o
  11   2   5      246.27      213.29     26.56 o
  12   2   5      178.24      167.76     32.26 o
  13   2   5        2.93       36.37     34.04 o
 -14   3   5        7.45       24.95     39.97 o
 -13   3   5      265.44      288.12     43.14 o
 -12   3   5      347.65      374.06    116.62 o
 -11   3   5      259.66      198.70     38.21 o
 -10   3   5      377.34      301.55     38.63 o
  -9   3   5        5.37        7.75     23.55 o
  -8   3   5     2111.40     2031.77     44.10 o
  -7   3   5     2139.65     2039.68     36.74 o
  -6   3   5        5.55       -2.50     13.99 o
  -5   3   5       24.51       39.37     13.07 o
  -4   3   5      563.72      594.42     18.01 o
  -3   3   5       43.82       32.67     13.20 o
  -2   3   5      248.19      257.52     16.39 o
  -1   3   5     5430.94     5474.28     50.67 o
   0   3   5      123.12      171.42     12.29 o
   1   3   5     1515.05     1588.66     24.38 o
   2   3   5      504.29      550.80     18.12 o
   3   3   5      197.64      191.59     16.70 o
   4   3   5     1229.99     1198.26     27.76 o
   5   3   5        2.24        7.97     18.09 o
   6   3   5      295.78      271.01     23.64 o
   7   3   5      745.99      719.36     31.22 o
   8   3   5       66.63       55.13     25.35 o
   9   3   5       58.36       63.56     24.85 o
  10   3   5      152.78      160.02     26.23 o
  11   3   5       72.20       82.78     29.59 o
  12   3   5      801.68      809.14     52.40 o
  13   3   5       13.98       71.71     35.99 o
 -13   4   5        0.13        1.93     37.35 o
 -12   4   5       11.58      -11.79     34.09 o
 -11   4   5       79.08       68.35     34.72 o
 -10   4   5       77.95      126.73     34.21 o
  -9   4   5       12.58      -17.02     24.81 o
  -8   4   5      373.21      408.12     32.02 o
  -7   4   5      324.86      339.82     29.17 o
  -6   4   5      894.22      884.23     34.51 o
  -5   4   5     2238.91     2195.71     53.57 o
  -4   4   5     1230.76     1169.95     32.95 o
  -3   4   5        0.11      -15.41     15.41 o
  -2   4   5      153.83      147.33     16.95 o
  -1   4   5     3128.77     3030.77     43.66 o
   0   4   5     2053.47     2084.03     30.00 o
   1   4   5     5383.14     5325.50     57.15 o
   2   4   5     5074.12     5093.54     51.40 o
   3   4   5     1112.50     1066.06     26.50 o
   4   4   5      433.03      401.48     22.13 o
   5   4   5      301.18      273.40     26.25 o
   6   4   5       77.34       83.25     24.81 o
   7   4   5      185.89      174.80     28.13 o
   8   4   5       94.98       90.14     26.13 o
   9   4   5      521.11      501.82     36.00 o
  10   4   5      136.43      179.08     33.77 o
  11   4   5       95.38      135.97     33.25 o
  12   4   5       42.99      100.67     33.48 o
 -12   5   5        0.68       66.12     43.94 o
 -11   5   5       95.25      198.78     49.50 o
 -10   5   5      149.37      160.30     35.95 o
  -9   5   5      129.66      136.41     28.46 o
  -8   5   5     1081.68     1119.86     44.41 o
  -7   5   5     1015.30     1144.98     50.81 o
  -6   5   5       18.76       54.40     20.46 o
  -5   5   5        6.09        7.04     16.00 o
  -4   5   5        4.74       16.53     19.41 o
  -3   5   5       38.43       44.13     16.49 o
  -2   5   5       17.99       22.53     15.71 o
  -1   5   5       37.79       29.79     16.10 o
   0   5   5      416.32      373.19     22.70 o
   1   5   5        1.37        8.72     18.80 o
   2   5   5      217.82      181.36     25.50 o
   3   5   5      131.38      125.43     22.21 o
   4   5   5     1586.32     1603.77     42.95 o
   5   5   5      148.81      148.70     27.51 o
   6   5   5     1097.49     1139.75     45.50 o
   7   5   5       87.50      113.76     34.10 o
   8   5   5      302.90      333.35     39.85 o
   9   5   5       48.97       47.22     43.46 o
  10   5   5      284.99      384.67     72.07 o
  11   5   5       11.38      136.85     33.00 o
 -11   6   5       10.83        4.39     66.66 o
 -10   6   5        6.12      -18.44     45.26 o
  -9   6   5        0.15       -2.25     26.69 o
  -8   6   5        4.52      -13.01     24.86 o
  -7   6   5       23.19       67.53     23.75 o
  -6   6   5        1.23       30.62     30.61 o
  -5   6   5        5.68      -10.10     19.28 o
  -4   6   5      116.21       81.81     19.99 o
  -3   6   5      142.19      151.12     29.77 o
  -2   6   5      459.56      517.24     32.18 o
  -1   6   5     1741.96     1684.48     60.41 o
   0   6   5       17.23       66.08     28.70 o
   1   6   5     4715.91     4320.60     93.52 o
   2   6   5        3.19       13.63     27.31 o
   3   6   5       18.10        1.81     26.49 o
   4   6   5      203.11      217.95     38.46 o
   5   6   5       17.70       29.19     33.00 o
   6   6   5       27.87      -14.41     27.91 o
   7   6   5       12.79      -25.16     35.56 o
   8   6   5       25.14       -6.88     53.74 o
   9   6   5       50.89       38.77     43.88 o
  10   6   5       16.42      -13.62     30.02 o
  -9   7   5       65.68      107.13     30.43 o
  -8   7   5        0.05       34.47     26.36 o
  -7   7   5       24.77       30.18     34.64 o
  -6   7   5       37.11       20.32     43.14 o
  -5   7   5       78.46       65.49     29.88 o
  -4   7   5       81.91       71.68     28.48 o
  -3   7   5        5.74       12.89     26.73 o
  -2   7   5       71.68       48.60     27.44 o
  -1   7   5       91.24       71.82     30.02 o
   0   7   5        0.98        4.53     26.03 o
   1   7   5        7.00       -0.30     24.67 o
   2   7   5       15.88        7.67     31.43 o
   3   7   5       29.90      154.41     67.51 o
   4   7   5       20.11       13.46     30.93 o
   5   7   5       42.20       52.20     33.21 o
   6   7   5      128.17      145.02     45.02 o
   7   7   5        3.12        2.41     31.32 o
   8   7   5      120.04      111.12     39.84 o
  -6   8   5        1.04        8.15     44.98 o
  -5   8   5       32.11        4.35     34.88 o
  -4   8   5       70.08       56.38     38.26 o
  -3   8   5       64.29       15.92     34.11 o
  -2   8   5      121.59      128.67     33.40 o
  -1   8   5        6.06       -3.33     26.26 o
   0   8   5      267.30      263.24     39.20 o
   1   8   5       27.55      -18.97     30.73 o
   2   8   5       24.11       24.74     39.85 o
   3   8   5       30.10       19.20     39.66 o
   4   8   5      361.51      442.29    157.31 o
   5   8   5       83.81       74.16     35.76 o
 -15   0   6       14.03      -32.50     50.16 o
 -14   0   6      105.06      113.44     52.70 o
 -13   0   6       13.86       55.12     44.58 o
 -12   0   6      263.05      234.34     47.36 o
 -11   0   6     1562.06     1758.78     76.71 o
 -10   0   6     2202.94     1873.04     73.94 o
  -9   0   6    14078.20    14109.47    176.13 o
  -8   0   6        0.14       26.99     60.63 o
  -7   0   6     8051.57     8285.88     82.49 o
  -6   0   6     2655.91     2460.73     39.55 o
  -5   0   6     2627.58     2637.01     58.53 o
  -4   0   6    27622.08    28742.61    194.19 o
  -3   0   6     4826.00     4883.90     66.70 o
  -2   0   6     1497.06     1611.85     28.79 o
  -1   0   6     2246.00     2361.49     35.14 o
   0   0   6      458.29      523.44     36.90 o
   1   0   6      156.68      182.22     25.97 o
   2   0   6       60.16       70.23     21.58 o
   3   0   6      157.94      179.16     20.42 o
   4   0   6     2488.90     2563.97     47.78 o
   5   0   6     1370.40     1329.48     40.85 o
   6   0   6      198.47      171.60     25.92 o
   7   0   6      542.26      506.73     35.54 o
   8   0   6     1893.74     1645.69     94.80 o
   9   0   6     1062.31     1000.79     51.14 o
  10   0   6      120.37      181.67     36.45 o
  11   0   6      303.67      317.69     40.51 o
  12   0   6     1508.27     1401.70     63.95 o
  13   0   6       56.70       93.11     44.42 o
  14   0   6       35.09        9.48     65.96 o
 -14   1   6        8.79       43.97     32.21 o
 -13   1   6        8.18      -47.32     50.85 o
 -12   1   6      708.64      724.06     43.14 o
 -11   1   6      476.81      501.84     36.18 o
 -10   1   6      173.08      128.03     30.03 o
  -9   1   6     1190.66     1087.85     41.17 o
  -8   1   6       49.77       62.59     18.14 o
  -7   1   6      938.05      887.32     22.72 o
  -6   1   6      409.25      384.07     19.18 o
  -5   1   6      150.63      136.40     14.20 o
  -4   1   6     1135.40     1113.73     22.60 o
  -3   1   6       50.21       47.75      8.74 o
  -2   1   6      880.88      817.70     18.38 o
  -1   1   6       24.67       13.88     10.43 o
   0   1   6      304.12      276.80     25.33 o
   1   1   6     6677.60     6959.77     41.74 o
   2   1   6       11.60        1.41      9.97 o
   3   1   6     1669.16     1721.52     26.01 o
   4   1   6     3607.58     3811.60     40.78 o
   5   1   6      187.32      202.80     18.50 o
   6   1   6      141.59      154.30     19.80 o
   7   1   6       17.29      -10.20     18.03 o
   8   1   6      312.13      308.76     25.01 o
   9   1   6        2.07        0.68     21.93 o
  10   1   6      170.23      193.64     26.05 o
  11   1   6       71.04       57.88     22.77 o
  12   1   6      137.64      108.15     30.84 o
  13   1   6        7.24      -11.71     28.04 o
  14   1   6        6.77      -37.20     37.84 o
 -14   2   6        0.24        1.76     36.80 o
 -13   2   6        4.99       15.85     34.55 o
 -12   2   6      385.86      332.58     34.93 o
 -11   2   6       74.02       84.57     28.64 o
 -10   2   6     3731.09     3571.29     69.51 o
  -9   2   6      477.46      467.87     33.17 o
  -8   2   6       21.91       28.56     18.69 o
  -7   2   6      304.84      277.29     21.01 o
  -6   2   6    11418.07    11871.99     74.72 o
  -5   2   6     1500.60     1500.86     29.30 o
  -4   2   6     7089.90     7601.53     52.05 o
  -3   2   6     1294.42     1314.58     20.54 o
  -2   2   6     1551.43     1588.02     20.41 o
  -1   2   6     4370.71     4556.39     33.98 o
   0   2   6     1120.04     1136.61     17.19 o
   1   2   6      166.32      201.36     16.28 o
   2   2   6      207.33      218.67     17.47 o
   3   2   6      426.02      438.88     18.11 o
   4   2   6        3.43       -1.95     16.38 o
   5   2   6     4940.51     5237.42     53.28 o
   6   2   6        2.93       -1.19     19.57 o
   7   2   6        0.32       -0.93     20.95 o
   8   2   6       18.88       24.70     19.77 o
   9   2   6      535.85      512.71     29.78 o
  10   2   6     1150.68     1029.65     37.64 o
  11   2   6       89.72      100.58     28.46 o
  12   2   6        0.01       40.31     29.70 o
  13   2   6      503.81      524.88     71.06 o
 -14   3   6       21.38       24.27     40.55 o
 -13   3   6       64.10       26.94     52.71 o
 -12   3   6       45.17      114.02     36.90 o
 -11   3   6       37.08       80.58     33.08 o
 -10   3   6       21.73       -2.94     30.95 o
  -9   3   6      262.28      218.19     37.04 o
  -8   3   6      147.47      174.28     26.51 o
  -7   3   6     1334.73     1264.72     33.94 o
  -6   3   6       84.10      103.05     15.55 o
  -5   3   6        2.47       -5.66     12.48 o
  -4   3   6     1074.72     1004.42     23.11 o
  -3   3   6      112.09      106.13     15.03 o
  -2   3   6      663.91      641.15     21.23 o
  -1   3   6     1171.29     1080.86     25.02 o
   0   3   6      131.90      137.87     11.90 o
   1   3   6     3601.08     3418.60     32.81 o
   2   3   6     5401.52     5228.19     46.87 o
   3   3   6        4.92        4.51     13.25 o
   4   3   6      561.72      642.05     23.25 o
   5   3   6      322.06      317.63     22.52 o
   6   3   6      130.29      105.68     22.33 o
   7   3   6      232.76      235.26     29.55 o
   8   3   6      507.22      463.92     34.41 o
   9   3   6        0.00        0.05     26.69 o
  10   3   6      244.45      259.89     28.86 o
  11   3   6       11.49       58.01     34.40 o
  12   3   6        2.48       69.64     30.82 o
  13   3   6       25.55       63.34     35.87 o
 -13   4   6      279.34      335.05     47.62 o
 -12   4   6       65.55       48.34     33.82 o
 -11   4   6       81.68       80.06     36.70 o
 -10   4   6      141.34      161.88     36.83 o
  -9   4   6        9.48        5.13     22.05 o
  -8   4   6      116.24      141.86     26.71 o
  -7   4   6        6.74       42.94     23.27 o
  -6   4   6      169.20      197.39     21.86 o
  -5   4   6      219.20      193.76     27.17 o
  -4   4   6      701.45      630.20     31.78 o
  -3   4   6      780.07      685.21     25.55 o
  -2   4   6     2134.10     2111.14     38.49 o
  -1   4   6     1642.70     1477.89     35.02 o
   0   4   6     3312.83     3292.38     35.47 o
   1   4   6     2797.53     2861.42     35.44 o
   2   4   6      466.60      474.39     19.51 o
   3   4   6       27.73       14.24     18.46 o
   4   4   6     4711.14     4442.93     69.74 o
   5   4   6      979.20      942.48     37.95 o
   6   4   6      264.15      298.09     29.27 o
   7   4   6        1.41       20.87     25.86 o
   8   4   6        5.37        7.39     23.93 o
   9   4   6      381.54      358.11     32.60 o
  10   4   6      355.64      385.44     44.39 o
  11   4   6       37.55       64.94     30.17 o
  12   4   6       10.73       16.65     34.29 o
 -12   5   6       68.54       97.15     41.50 o
 -11   5   6       30.40       68.37     52.07 o
 -10   5   6        8.85      -17.59     37.75 o
  -9   5   6      127.82      110.63     26.94 o
  -8   5   6       21.84       49.00     24.04 o
  -7   5   6      181.09      148.30     26.70 o
  -6   5   6        3.48        5.54     24.37 o
  -5   5   6      198.85      171.21     22.32 o
  -4   5   6        3.38        4.79     15.79 o
  -3   5   6       21.95       41.47     16.40 o
  -2   5   6       35.50       11.42     15.84 o
  -1   5   6     1300.17     1228.68     33.41 o
   0   5   6        0.03       -7.90     19.07 o
   1   5   6      443.16      408.05     26.79 o
   2   5   6      881.47      828.70     36.54 o
   3   5   6        5.64      -21.88     21.88 o
   4   5   6        2.42        2.69     22.03 o
   5   5   6        4.30       -4.82     23.38 o
   6   5   6       31.01       38.91     24.97 o
   7   5   6       25.11       18.63     27.45 o
   8   5   6       15.81       34.27     27.91 o
   9   5   6        0.40       18.20     31.15 o
  10   5   6       39.00      123.71     37.35 o
  11   5   6        6.20        9.04     88.56 o
 -10   6   6        4.87       -3.20     35.02 o
  -9   6   6       82.14      105.92     36.60 o
  -8   6   6       17.69       -0.11     23.70 o
  -7   6   6        3.09      -17.16     21.60 o
  -6   6   6       69.07      102.44     23.96 o
  -5   6   6       89.71      161.87     20.55 o
  -4   6   6      320.64      303.67     24.63 o
  -3   6   6       93.61       89.16     21.33 o
  -2   6   6      396.17      411.89     30.54 o
  -1   6   6     3282.09     3035.47    110.96 o
   0   6   6      137.50      169.78     30.20 o
   1   6   6     3847.15     3438.95     73.93 o
   2   6   6      908.15      932.31     50.88 o
   3   6   6     1402.35     1361.72     57.99 o
   4   6   6      157.32      106.38     31.33 o
   5   6   6      937.43      923.96     53.08 o
   6   6   6       38.84       38.02     30.15 o
   7   6   6       62.84       45.68     32.09 o
   8   6   6       21.25       20.84     35.14 o
   9   6   6        0.23      -27.82     53.19 o
  10   6   6       38.85       44.49     38.44 o
  -9   7   6      179.01      187.95     45.61 o
  -8   7   6       18.19      -32.61     32.61 o
  -7   7   6      359.44      343.41     54.71 o
  -6   7   6       51.54       97.44     59.60 o
  -5   7   6       29.50       28.42     28.39 o
  -4   7   6       14.08       -5.91     25.28 o
  -3   7   6       16.50       -3.26     29.84 o
  -2   7   6       15.01       26.18     26.26 o
  -1   7   6       64.40       48.29     29.11 o
   0   7   6      104.74      118.54     31.95 o
   1   7   6       51.83      118.10     32.15 o
   2   7   6       13.40      120.35     56.59 o
   3   7   6        9.23       41.20     31.93 o
   4   7   6      130.82      163.88     37.40 o
   5   7   6        0.10       37.10     32.66 o
   6   7   6      150.66      101.12     37.06 o
   7   7   6        0.58      -38.35     38.35 o
   8   7   6      167.79      140.17     40.82 o
  -6   8   6        0.01      -41.40     43.68 o
  -5   8   6        4.01       -8.80     47.48 o
  -4   8   6      262.72      204.56     46.03 o
  -3   8   6      177.45      209.71     36.15 o
  -2   8   6        6.84      -10.44     26.93 o
  -1   8   6       36.24       39.87     28.51 o
   0   8   6       92.05       43.65     34.97 o
   1   8   6       16.32        4.08     37.30 o
   2   8   6        0.03       17.93     37.38 o
   3   8   6       14.66       36.10     37.81 o
   4   8   6      279.70      289.49     43.34 o
   5   8   6      435.38      426.34     49.86 o
 -14   1   7      366.57      397.57     41.66 o
 -13   1   7      280.18      298.33     38.11 o
 -12   1   7      162.55      177.36     31.28 o
 -11   1   7      128.51      144.44     37.29 o
 -10   1   7       29.80       22.37     28.67 o
  -9   1   7      453.44      474.94     40.73 o
  -8   1   7       52.33       70.91     24.80 o
  -7   1   7      158.66      177.61     21.01 o
  -6   1   7       70.20       66.06     14.80 o
  -5   1   7      120.38       87.50     13.78 o
  -4   1   7     2125.95     2264.80     31.20 o
  -3   1   7     2222.52     2181.05     24.25 o
  -2   1   7      682.28      671.99     15.74 o
  -1   1   7     4334.01     4440.54     34.41 o
   0   1   7    21369.50    22718.99    110.09 o
   1   1   7      291.19      276.99     12.76 o
   2   1   7     5052.08     4970.80     38.43 o
   3   1   7      597.80      558.52     22.58 o
   4   1   7     1351.64     1537.81     28.48 o
   5   1   7     2975.23     2889.16     40.21 o
   6   1   7     2789.01     2827.21     43.15 o
   7   1   7      327.54      312.02     22.55 o
   8   1   7     1042.93     1064.61     35.02 o
   9   1   7        2.25        4.94     21.90 o
  10   1   7        0.69       46.23     22.90 o
  11   1   7       63.74       73.40     23.91 o
  12   1   7       71.51       49.12     35.60 o
  13   1   7       53.26      107.14     36.75 o
 -14   2   7       70.20       70.71     39.10 o
 -13   2   7       14.64        8.10     36.33 o
 -12   2   7       26.33       33.90     35.48 o
 -11   2   7      201.36      229.28     31.84 o
 -10   2   7     3613.93     3489.61     68.75 o
  -9   2   7      218.91      201.06     30.25 o
  -8   2   7       51.41       50.03     19.33 o
  -7   2   7      194.02      192.40     20.17 o
  -6   2   7    13607.01    14526.19     83.37 o
  -5   2   7     2876.15     2907.04     33.98 o
  -4   2   7     7539.27     8023.11     54.14 o
  -3   2   7     6676.45     6795.74     47.01 o
  -2   2   7      310.32      269.28     12.23 o
  -1   2   7      214.79      219.02     12.05 o
   0   2   7      350.08      317.90     16.61 o
   1   2   7       43.67       42.41     14.29 o
   2   2   7     2228.11     2227.18     36.58 o
   3   2   7     1044.46     1050.85     23.00 o
   4   2   7      348.49      405.80     20.16 o
   5   2   7     1526.27     1482.35     35.98 o
   6   2   7     1418.58     1405.84     33.85 o
   7   2   7      414.65      468.64     40.42 o
   8   2   7      134.06      155.60     25.66 o
   9   2   7        3.07       11.90     22.33 o
  10   2   7       46.59       70.51     25.05 o
  11   2   7      591.94      634.12     38.64 o
  12   2   7       21.63       49.18     29.01 o
  13   2   7      465.48      399.69     43.65 o
 -14   3   7      351.48      432.92     66.53 o
 -13   3   7       37.26       26.78     54.69 o
 -12   3   7      109.74       95.37     36.37 o
 -11   3   7      161.78       97.11     36.86 o
 -10   3   7       26.81       51.22     32.84 o
  -9   3   7      723.12      652.87     45.31 o
  -8   3   7     1714.68     1615.64     47.15 o
  -7   3   7      867.12      913.11     36.75 o
  -6   3   7      453.67      489.46     20.49 o
  -5   3   7       85.66       83.52     14.00 o
  -4   3   7     1807.65     1822.80     26.38 o
  -3   3   7     4162.91     4193.00     49.54 o
  -2   3   7       57.77       68.22     13.57 o
  -1   3   7     1159.52     1193.80     25.70 o
   0   3   7     2333.35     2259.05     26.64 o
   1   3   7      533.62      511.13     21.71 o
   2   3   7     4067.81     4251.89     51.69 o
   3   3   7       40.96       37.69     13.98 o
   4   3   7        1.47        5.55     16.65 o
   5   3   7      187.64      198.14     21.88 o
   6   3   7       51.62      108.05     24.83 o
   7   3   7      590.19      583.37     35.45 o
   8   3   7      102.08      113.10     29.93 o
   9   3   7      591.19      561.66     36.56 o
  10   3   7       21.50       32.45     23.86 o
  11   3   7      300.37      308.02     32.28 o
  12   3   7       32.15       61.76     39.65 o
  13   3   7        0.01       13.26     35.22 o
 -13   4   7      150.34      176.63     44.46 o
 -12   4   7        0.21      -35.24     35.24 o
 -11   4   7      132.46      107.71     39.91 o
 -10   4   7       63.21       67.94     35.43 o
  -9   4   7       88.50       63.77     39.34 o
  -8   4   7      138.79      142.76     26.63 o
  -7   4   7      184.48      214.21     29.16 o
  -6   4   7     1000.51      927.18     37.16 o
  -5   4   7      807.95      832.90     32.62 o
  -4   4   7      184.02      168.05     19.42 o
  -3   4   7      262.66      268.01     18.73 o
  -2   4   7       71.18       90.73     13.96 o
  -1   4   7      252.32      243.76     18.65 o
   0   4   7     2371.13     2457.41     36.31 o
   1   4   7     1685.20     1693.08     35.88 o
   2   4   7      671.07      700.72     27.04 o
   3   4   7      506.48      500.90     27.46 o
   4   4   7      190.41      220.87     25.36 o
   5   4   7        4.26       -1.71     22.46 o
   6   4   7     1230.14     1179.17     41.21 o
   7   4   7        2.29      -17.82     31.54 o
   8   4   7        2.33      -20.01     23.56 o
   9   4   7       39.71       32.20     27.00 o
  10   4   7        0.76       47.74     24.61 o
  11   4   7       45.85       85.22     31.73 o
  12   4   7       10.72       74.83     33.09 o
 -12   5   7       51.13       13.35     48.07 o
 -11   5   7      166.19      205.41     41.13 o
 -10   5   7        0.12        7.82     32.90 o
  -9   5   7     1066.64     1156.23     48.37 o
  -8   5   7      202.88      194.50     27.27 o
  -7   5   7      380.97      362.80     30.34 o
  -6   5   7       36.50       19.71     20.46 o
  -5   5   7      350.81      353.31     25.38 o
  -4   5   7      236.08      208.62     20.82 o
  -3   5   7     1624.35     1681.16     35.31 o
  -2   5   7       99.20      106.83     18.65 o
  -1   5   7      204.56      198.98     23.29 o
   0   5   7      456.53      399.34     28.74 o
   1   5   7        0.29       27.82     20.02 o
   2   5   7       27.64       27.39     26.50 o
   3   5   7       13.04        8.26     23.48 o
   4   5   7        4.07      -20.89     25.63 o
   5   5   7       37.44       45.02     23.81 o
   6   5   7      188.93      156.21     30.16 o
   7   5   7       35.43       53.39     29.06 o
   8   5   7      481.00      477.97     39.66 o
   9   5   7      197.33      275.96     36.26 o
  10   5   7       87.25       65.48     30.38 o
  11   5   7      167.46      278.63     50.60 o
 -10   6   7       14.43       27.07     32.28 o
  -9   6   7       41.91       66.86     25.68 o
  -8   6   7       10.37       17.08     35.91 o
  -7   6   7       88.56       95.30     25.83 o
  -6   6   7        5.66       44.44     23.28 o
  -5   6   7       12.91       10.17     20.11 o
  -4   6   7      111.96      114.87     22.52 o
  -3   6   7      218.72      186.55     24.41 o
  -2   6   7       35.36       12.92     19.25 o
  -1   6   7      140.12      135.63     24.34 o
   0   6   7     1131.71     1125.65     43.99 o
   1   6   7     1268.65     1269.78     56.32 o
   2   6   7     2144.27     1966.77     83.37 o
   3   6   7       29.60       32.91     31.04 o
   4   6   7        8.33      -14.70     31.65 o
   5   6   7     2584.44     2578.15     82.39 o
   6   6   7       91.36      131.37     36.38 o
   7   6   7       81.87       74.52     36.04 o
   8   6   7       35.87       13.07     33.52 o
   9   6   7        7.07      -30.57     43.73 o
  -8   7   7        0.29       11.10     32.10 o
  -7   7   7       97.97      110.26     41.20 o
  -6   7   7       40.96      108.02     37.89 o
  -5   7   7      178.05      232.74     53.53 o
  -4   7   7        0.95       21.29     26.69 o
  -3   7   7      154.49      176.67     32.68 o
  -2   7   7        1.47       13.51     26.86 o
  -1   7   7       36.35       31.92     25.58 o
   0   7   7        2.13       33.03     29.07 o
   1   7   7       95.80      277.44     81.27 o
   2   7   7       20.69       19.01     34.90 o
   3   7   7       60.15      107.97     56.15 o
   4   7   7        3.21       29.51     33.36 o
   5   7   7      166.40      154.81     49.82 o
   6   7   7       17.20       13.28     31.28 o
   7   7   7        4.09       21.19     48.20 o
  -5   8   7       50.73       -5.87     47.37 o
  -4   8   7       30.39        8.55     28.72 o
  -3   8   7      165.32      211.62     60.82 o
  -2   8   7        5.28      -22.44     29.55 o
  -1   8   7      128.55      190.70     50.58 o
   0   8   7      191.62      361.07    120.70 o
   1   8   7      151.49      138.44     44.61 o
   2   8   7       52.66       99.01     57.49 o
   3   8   7      106.64      133.42     36.91 o
   4   8   7       35.76       -9.22     72.96 o
 -14   0   8       18.89      -45.40     45.40 o
 -13   0   8      114.54      135.70     47.54 o
 -12   0   8        0.03      -32.18     40.12 o
 -11   0   8      657.11      699.94     57.09 o
 -10   0   8     1212.73      997.75     75.30 o
  -9   0   8      321.63      321.92     43.54 o
  -8   0   8     4162.27     3504.00    142.45 o
  -7   0   8     3424.29     3560.18     93.61 o
  -6   0   8     6045.20     6101.56     95.79 o
  -5   0   8    54480.03    61443.00    355.46 o
  -4   0   8      992.52      990.44     39.31 o
  -3   0   8     1478.69     1577.03     30.90 o
  -2   0   8      395.89      392.67     21.00 o
  -1   0   8      622.87      645.33     24.66 o
   0   0   8    16043.13    16787.29    108.44 o
   1   0   8    12254.99    13413.61     97.30 o
   2   0   8      962.68     1140.80     31.56 o
   3   0   8      298.58      318.01     24.04 o
   4   0   8      391.34      469.77     33.26 o
   5   0   8        2.60       21.12     26.32 o
   6   0   8        0.56       40.65     47.13 o
   7   0   8       85.58       92.82     28.60 o
   8   0   8      874.92      811.67     45.30 o
   9   0   8       37.07       -3.45     31.73 o
  10   0   8       68.45       24.97     31.19 o
  11   0   8        0.10        9.31     34.05 o
  12   0   8     2540.00     2197.87     77.39 o
  13   0   8      255.73      254.20     57.43 o
 -14   1   8      161.49      181.55     46.62 o
 -13   1   8      175.56      157.77     46.50 o
 -12   1   8       74.15       51.43     29.44 o
 -11   1   8     2779.46     2751.20     77.30 o
 -10   1   8      497.39      535.33     37.29 o
  -9   1   8       11.34        7.76     25.87 o
  -8   1   8        0.06       29.42     24.90 o
  -7   1   8      542.66      551.19     23.12 o
  -6   1   8      196.75      212.59     16.99 o
  -5   1   8     2599.57     2648.96     36.36 o
  -4   1   8        1.19       -2.72     12.04 o
  -3   1   8     1111.70     1028.43     18.77 o
  -2   1   8      675.72      657.68     16.73 o
  -1   1   8        5.38        7.59     10.49 o
   0   1   8       91.02       85.65     12.70 o
   1   1   8       95.18       85.21     11.74 o
   2   1   8      873.50      857.36     19.12 o
   3   1   8        0.62        6.87     19.94 o
   4   1   8     1299.50     1334.27     27.90 o
   5   1   8      471.51      417.51     21.94 o
   6   1   8      795.19      783.00     27.28 o
   7   1   8     1030.20     1007.52     32.18 o
   8   1   8      367.33      342.93     26.19 o
   9   1   8       85.39       94.29     24.61 o
  10   1   8        0.43       -4.76     21.51 o
  11   1   8        0.50       11.73     23.75 o
  12   1   8      159.54      163.88     33.57 o
  13   1   8        0.01       32.45     43.56 o
 -14   2   8       13.39      -49.43     74.12 o
 -13   2   8        0.81      -15.51     31.36 o
 -12   2   8        0.91       19.60     32.47 o
 -11   2   8      468.68      411.83     33.88 o
 -10   2   8     1346.66     1322.20     74.36 o
  -9   2   8      303.40      284.66     31.28 o
  -8   2   8        0.95      -22.99     23.54 o
  -7   2   8        2.44        8.22     16.47 o
  -6   2   8     3245.78     3106.95     44.26 o
  -5   2   8      503.43      434.10     14.83 o
  -4   2   8      411.50      448.12     16.11 o
  -3   2   8        0.71       -8.39      8.39 o
  -2   2   8     1410.48     1250.98     20.93 o
  -1   2   8      431.84      453.53     15.36 o
   0   2   8     1887.05     1805.61     30.43 o
   1   2   8    10092.56    11340.75     78.69 o
   2   2   8      189.94      206.73     19.51 o
   3   2   8     1539.41     1437.11     25.54 o
   4   2   8     1873.93     1878.84     31.80 o
   5   2   8      147.67      143.60     19.53 o
   6   2   8        1.63        1.01     19.98 o
   7   2   8       13.42       32.07     22.45 o
   8   2   8      158.30      166.41     27.40 o
   9   2   8      292.51      270.98     29.64 o
  10   2   8       81.24       78.79     26.37 o
  11   2   8      313.11      334.10     32.88 o
  12   2   8       29.47       44.87     32.97 o
  13   2   8       43.65      131.17     46.69 o
 -14   3   8       43.80       36.20     88.85 o
 -13   3   8      560.09      653.75     52.56 o
 -12   3   8        4.68      -13.39     33.92 o
 -11   3   8      255.56      295.00     42.64 o
 -10   3   8       81.64      124.39     35.07 o
  -9   3   8       31.27       65.76     34.89 o
  -8   3   8      284.76      306.49     31.79 o
  -7   3   8       30.01       25.07     19.14 o
  -6   3   8       11.21       19.79     20.29 o
  -5   3   8      225.69      207.14     19.10 o
  -4   3   8      592.36      590.78     17.42 o
  -3   3   8      624.64      543.70     21.13 o
  -2   3   8      294.12      260.75     17.01 o
  -1   3   8       20.87       12.16     10.36 o
   0   3   8      734.82      721.50     17.37 o
   1   3   8       30.00       37.78     16.42 o
   2   3   8       69.26       89.78     23.76 o
   3   3   8       45.94       51.75     19.95 o
   4   3   8     1211.65     1183.14     35.35 o
   5   3   8       73.21       71.45     23.95 o
   6   3   8     3061.79     3100.59     57.66 o
   7   3   8      160.37      211.96     29.32 o
   8   3   8      273.93      268.23     32.57 o
   9   3   8       56.44       25.26     27.23 o
  10   3   8       24.27       19.11     23.93 o
  11   3   8        1.45       38.19     24.79 o
  12   3   8      101.79      158.82     32.58 o
 -13   4   8        3.73       16.28     39.51 o
 -12   4   8        4.19        5.94     35.41 o
 -11   4   8      979.63     1007.97     57.86 o
 -10   4   8        9.58      -15.19     33.45 o
  -9   4   8     1112.32     1152.60     53.68 o
  -8   4   8       61.54       55.78     23.85 o
  -7   4   8        2.79       -5.40     20.96 o
  -6   4   8        2.07      -19.52     19.52 o
  -5   4   8        6.81       -2.35     16.67 o
  -4   4   8        0.20        2.82     14.50 o
  -3   4   8      341.45      302.82     23.40 o
  -2   4   8       13.85       10.29     15.21 o
  -1   4   8     1058.20     1108.18     28.33 o
   0   4   8      695.15      705.81     23.98 o
   1   4   8     5364.70     5457.68     59.85 o
   2   4   8     1051.83     1019.67     31.68 o
   3   4   8     3497.48     3541.14     60.15 o
   4   4   8     2947.99     3001.09     54.47 o
   5   4   8       60.60       62.25     24.95 o
   6   4   8     1580.35     1590.67     46.97 o
   7   4   8       16.00        8.44     26.00 o
   8   4   8       56.44       38.67     26.19 o
   9   4   8      457.17      487.36     36.41 o
  10   4   8        0.51       -5.83     32.91 o
  11   4   8      163.61      218.52     30.73 o
  12   4   8        7.57       92.83     36.06 o
 -12   5   8        1.62        2.64     59.59 o
 -11   5   8       32.61        7.15     42.33 o
 -10   5   8       64.86       40.67     34.84 o
  -9   5   8        3.31      -30.93     30.93 o
  -8   5   8      179.65      190.13     28.42 o
  -7   5   8      318.06      307.88     32.48 o
  -6   5   8      233.61      252.16     28.33 o
  -5   5   8      194.93      203.89     20.42 o
  -4   5   8       62.09       73.96     17.94 o
  -3   5   8      256.54      260.75     25.15 o
  -2   5   8      167.66      176.83     23.13 o
  -1   5   8      333.91      345.09     31.46 o
   0   5   8        0.46       -7.06     21.18 o
   1   5   8      564.75      577.43     37.08 o
   2   5   8      536.20      481.03     32.84 o
   3   5   8      129.60       89.01     27.57 o
   4   5   8        8.35        2.21     26.40 o
   5   5   8       19.35        4.78     22.94 o
   6   5   8       28.49       36.47     25.01 o
   7   5   8      197.62      178.92     32.51 o
   8   5   8       18.62       17.00     27.51 o
   9   5   8      149.42      141.03     31.98 o
  10   5   8       57.14       51.94     31.99 o
  11   5   8        7.27      148.54     41.39 o
 -10   6   8       21.97       55.03     38.53 o
  -9   6   8      162.25      218.93     39.54 o
  -8   6   8      128.68      107.30     32.89 o
  -7   6   8        5.09       32.77     23.33 o
  -6   6   8       49.08       88.78     32.04 o
  -5   6   8        4.29       25.84     30.72 o
  -4   6   8        6.58      -12.72     21.93 o
  -3   6   8       37.90       14.93     19.26 o
  -2   6   8        0.18       -0.37     19.30 o
  -1   6   8      206.93      253.26     27.53 o
   0   6   8      418.08      363.94     30.49 o
   1   6   8        1.44       38.88     28.17 o
   2   6   8      504.24      429.03     40.00 o
   3   6   8      539.99      557.47     42.74 o
   4   6   8      248.35      227.81     46.19 o
   5   6   8       22.06       49.72     31.87 o
   6   6   8      837.18      774.26     54.87 o
   7   6   8      111.30       94.92     35.62 o
   8   6   8      253.95      280.76     44.10 o
   9   6   8      158.04      190.45     50.06 o
  -8   7   8      124.31      198.86     29.09 o
  -7   7   8        0.01       27.12     55.82 o
  -6   7   8       28.37       15.42     35.24 o
  -5   7   8      148.90      241.87     59.65 o
  -4   7   8       26.96       10.61     31.59 o
  -3   7   8      154.30      143.05     32.18 o
  -2   7   8      137.57      141.93     31.53 o
  -1   7   8       20.89       46.47     27.67 o
   0   7   8      117.12      126.68     60.69 o
   1   7   8       22.07      102.06     44.01 o
   2   7   8        4.24        4.28     50.54 o
   3   7   8      345.52      320.14     41.61 o
   4   7   8        2.75        6.66     31.51 o
   5   7   8       26.49      -13.91     50.30 o
   6   7   8      138.16      167.82     40.17 o
   7   7   8       85.92       60.07     63.77 o
  -5   8   8        0.04      -33.03     41.07 o
  -4   8   8        0.56      -27.66     27.66 o
  -3   8   8       12.00       47.92     45.82 o
  -2   8   8       56.88       29.35     30.19 o
  -1   8   8       47.83       34.02     32.34 o
   0   8   8      657.16      789.48    222.42 o
   1   8   8       70.22      165.82     70.33 o
   2   8   8      438.93      443.68     85.27 o
   3   8   8       29.32      106.38     38.43 o
   4   8   8      130.44      138.92     39.44 o
 -14   1   9       76.46      113.06     36.28 o
 -13   1   9     1758.78     1760.29     60.21 o
 -12   1   9     1053.36     1068.02     48.35 o
 -11   1   9      881.16      851.51     42.53 o
 -10   1   9      572.62      534.49     36.08 o
  -9   1   9     2789.65     2677.08     58.37 o
  -8   1   9     1578.43     1531.58     43.67 o
  -7   1   9     2069.17     1830.76     72.08 o
  -6   1   9      488.39      478.95     34.25 o
  -5   1   9      633.41      664.56     22.31 o
  -4   1   9        8.10        4.14     12.90 o
  -3   1   9        5.29       19.80      9.99 o
  -2   1   9       90.81       93.15     11.52 o
  -1   1   9      240.78      221.02     13.55 o
   0   1   9      348.52      357.75     14.82 o
   1   1   9     2918.18     2968.99     31.05 o
   2   1   9     2258.03     2419.84     29.97 o
   3   1   9        9.33        7.44     15.02 o
   4   1   9     8199.11     8566.95     65.53 o
   5   1   9     2549.91     2634.17     40.11 o
   6   1   9     3340.13     3184.08     46.72 o
   7   1   9     2051.35     2142.34     43.45 o
   8   1   9      501.67      503.62     29.86 o
   9   1   9      134.18       89.85     26.97 o
  10   1   9     1407.90     1291.16     41.10 o
  11   1   9       71.95       84.31     27.61 o
  12   1   9      187.66      201.55     31.94 o
  13   1   9       93.26      177.93     33.33 o
 -14   2   9        4.53       21.05     38.65 o
 -13   2   9      114.51       83.28     38.76 o
 -12   2   9        5.21       33.69     37.70 o
 -11   2   9      109.53      134.83     39.51 o
 -10   2   9      482.46      500.23     52.71 o
  -9   2   9     1918.46     1820.69     50.90 o
  -8   2   9     1936.87     1954.21     48.38 o
  -7   2   9      731.46      754.03     27.35 o
  -6   2   9      452.83      438.78     22.14 o
  -5   2   9       57.45       60.11     12.33 o
  -4   2   9       22.21       41.22     11.00 o
  -3   2   9       77.76      102.12     11.82 o
  -2   2   9     4238.02     4238.50     38.37 o
  -1   2   9     1917.77     1898.16     26.24 o
   0   2   9     4798.86     5535.37     53.87 o
   1   2   9    10471.00    11140.68     80.92 o
   2   2   9     4132.25     4477.66     53.88 o
   3   2   9       69.44       91.72     14.67 o
   4   2   9       38.62       40.04     16.38 o
   5   2   9      206.84      198.28     20.60 o
   6   2   9      455.39      469.25     26.17 o
   7   2   9      302.18      300.73     31.90 o
   8   2   9      138.96      130.26     31.44 o
   9   2   9      216.79      213.33     27.72 o
  10   2   9      160.55      161.71     28.28 o
  11   2   9       45.18       50.56     26.50 o
  12   2   9      123.82      132.20     29.76 o
  13   2   9      129.19      215.15     45.66 o
 -13   3   9       36.83       18.39     36.65 o
 -12   3   9       13.14       52.09     40.42 o
 -11   3   9      609.51      668.51     50.13 o
 -10   3   9      981.86     1058.77     54.76 o
  -9   3   9       82.88      141.55     35.51 o
  -8   3   9      156.51      148.85     44.90 o
  -7   3   9       35.51       43.30     22.80 o
  -6   3   9       12.22       18.85     20.49 o
  -5   3   9      913.08      813.30     27.63 o
  -4   3   9     4227.48     4135.48     41.34 o
  -3   3   9      486.75      480.27     21.30 o
  -2   3   9      326.39      309.79     18.34 o
  -1   3   9      145.80      135.38     13.42 o
   0   3   9        0.24        0.04     14.63 o
   1   3   9     6229.50     6078.95     61.94 o
   2   3   9      344.80      366.97     23.26 o
   3   3   9       77.16       74.19     21.13 o
   4   3   9        1.50       12.32     20.93 o
   5   3   9      609.49      588.70     32.24 o
   6   3   9      374.59      386.74     31.56 o
   7   3   9        7.93       31.85     27.17 o
   8   3   9       29.09       10.95     27.56 o
   9   3   9      346.76      328.06     33.73 o
  10   3   9      193.10      232.24     29.85 o
  11   3   9        5.24       19.26     25.72 o
  12   3   9        1.77       45.20     28.83 o
 -13   4   9       43.41       -8.30     40.04 o
 -12   4   9      107.97      107.36     41.47 o
 -11   4   9      420.20      416.69     46.95 o
 -10   4   9      293.35      302.69     41.62 o
  -9   4   9     1729.32     1674.25     61.67 o
  -8   4   9      140.07      129.24     25.47 o
  -7   4   9      194.14      221.11     34.58 o
  -6   4   9      201.14      233.18     26.35 o
  -5   4   9      470.52      466.14     25.97 o
  -4   4   9        3.86       -8.74     15.15 o
  -3   4   9        0.20      -14.00     14.00 o
  -2   4   9      207.43      213.76     18.32 o
  -1   4   9      516.47      509.55     27.96 o
   0   4   9     1080.69     1087.00     37.82 o
   1   4   9       27.06       37.96     18.02 o
   2   4   9        2.16       14.83     18.32 o
   3   4   9      109.74      122.80     23.12 o
   4   4   9     1678.94     1623.43     50.29 o
   5   4   9      233.42      231.72     29.30 o
   6   4   9      523.89      498.91     33.75 o
   7   4   9       15.89       44.51     27.36 o
   8   4   9        9.10      -11.42     26.32 o
   9   4   9        1.70      -30.66     32.39 o
  10   4   9       37.01       29.12     32.51 o
  11   4   9      135.96      205.38     48.94 o
 -12   5   9        0.05       -5.51     38.49 o
 -11   5   9       68.96       69.09     38.95 o
 -10   5   9      241.37      316.95     86.85 o
  -9   5   9        8.08      -31.11     32.05 o
  -8   5   9        1.99       17.38     23.18 o
  -7   5   9      125.36      130.70     25.94 o
  -6   5   9      138.03      169.69     26.20 o
  -5   5   9      519.20      548.45     28.39 o
  -4   5   9     1726.07     1696.30     64.87 o
  -3   5   9        0.00       22.93     18.93 o
  -2   5   9      307.86      329.85     27.73 o
  -1   5   9       87.26       75.81     18.86 o
   0   5   9      240.40      265.27     26.95 o
   1   5   9     1652.93     1572.72     47.91 o
   2   5   9      905.41      874.17     40.28 o
   3   5   9      469.03      456.46     37.48 o
   4   5   9       69.46       82.05     29.67 o
   5   5   9       12.31      -26.32     26.32 o
   6   5   9       47.49       53.46     24.90 o
   7   5   9        5.34       -9.04     24.09 o
   8   5   9       17.83      -11.91     46.58 o
   9   5   9       43.63       59.70     30.44 o
  10   5   9       23.13       16.00     60.58 o
 -10   6   9      474.69      581.73     50.59 o
  -9   6   9       22.37       47.90     33.54 o
  -8   6   9       14.39       55.38     42.85 o
  -7   6   9        5.41       56.31     35.97 o
  -6   6   9       58.35       41.50     24.58 o
  -5   6   9      284.22      290.32     34.71 o
  -4   6   9      178.61      198.76     25.23 o
  -3   6   9       25.65       37.12     19.85 o
  -2   6   9      149.63      122.07     22.83 o
  -1   6   9      240.65      243.74     31.84 o
   0   6   9       99.93       82.93     24.74 o
   1   6   9       56.39      100.85     24.45 o
   2   6   9      630.64      601.86     48.15 o
   3   6   9        0.06        3.37     26.01 o
   4   6   9      212.50      163.79     33.58 o
   5   6   9      876.87      866.23     55.44 o
   6   6   9     1655.32     1643.53     71.94 o
   7   6   9      296.23      277.10     43.47 o
   8   6   9       60.22       43.65     56.35 o
   9   6   9       37.32       56.95     42.16 o
  -8   7   9       23.95       27.74     23.85 o
  -7   7   9       36.51       57.70     49.86 o
  -6   7   9      196.14      262.03     39.66 o
  -5   7   9        0.40       24.93     37.40 o
  -4   7   9      123.35      138.31     32.79 o
  -3   7   9       16.69       10.77     27.42 o
  -2   7   9        4.86       13.29     26.74 o
  -1   7   9      267.39      316.16     35.57 o
   0   7   9       28.65       16.68     28.50 o
   1   7   9      476.54      474.97     41.59 o
   2   7   9       37.82       77.35     29.64 o
   3   7   9       13.53       59.65     68.46 o
   4   7   9       79.57       57.98     35.09 o
   5   7   9        5.86       -3.57     30.79 o
   6   7   9       23.54       55.23     36.94 o
   7   7   9       32.31       45.72     64.85 o
  -5   8   9       18.93       77.25     75.52 o
  -4   8   9      127.79      153.39     51.12 o
  -3   8   9       41.84       65.19     31.60 o
  -2   8   9       40.62        1.80     31.14 o
  -1   8   9      373.52      455.19    137.84 o
   0   8   9      148.62      190.50     44.57 o
   1   8   9      690.38      644.91    117.59 o
   2   8   9      133.40      101.14     63.87 o
   3   8   9      254.88      184.79     39.80 o
 -14   0  10       83.70       36.47     46.25 o
 -13   0  10       96.02      138.64     47.70 o
 -12   0  10       81.78      118.12     42.90 o
 -11   0  10       34.19       33.54     44.22 o
 -10   0  10       18.96      111.68     45.74 o
  -9   0  10      452.09      439.92     48.06 o
  -8   0  10      308.08      319.81     42.55 o
  -7   0  10     2727.96     2678.86     74.09 o
  -6   0  10     3005.16     3407.40     76.73 o
  -5   0  10     1606.73     1772.64     55.27 o
  -4   0  10     7804.64     8262.01     75.81 o
  -3   0  10     4276.68     3919.59     53.46 o
  -2   0  10     7028.44     7661.19     75.99 o
  -1   0  10     9987.93    10209.48     97.83 o
   0   0  10     9921.96    10612.33     90.13 o
   1   0  10      238.24      290.67     22.62 o
   2   0  10     3088.38     3744.39     56.57 o
   3   0  10      124.98      130.37     25.26 o
   4   0  10     5463.39     5659.33     77.27 o
   5   0  10     8825.52     8868.05    101.62 o
   6   0  10      282.21      269.26     33.72 o
   7   0  10        3.37        9.68     27.27 o
   8   0  10       15.73       21.04     28.93 o
   9   0  10        0.63      -28.97     28.97 o
  10   0  10       24.85       44.96     53.34 o
  11   0  10        0.07       31.55     41.20 o
  12   0  10       69.01       70.51     35.91 o
  13   0  10        2.19      179.47     55.19 o
 -14   1  10       14.13      -13.01     30.51 o
 -13   1  10       56.91       27.84     31.26 o
 -12   1  10      175.59      152.12     37.75 o
 -11   1  10      139.05      147.85     31.04 o
 -10   1  10       95.89       55.74     28.77 o
  -9   1  10       57.75       59.56     27.69 o
  -8   1  10      861.05      789.73     36.41 o
  -7   1  10     2781.28     2899.45     53.46 o
  -6   1  10      967.80     1167.07     36.13 o
  -5   1  10     1247.16     1405.91     29.25 o
  -4   1  10       25.45       32.30     11.07 o
  -3   1  10       26.34       18.69     11.04 o
  -2   1  10       50.90       69.36     11.83 o
  -1   1  10      319.87      306.89     15.90 o
   0   1  10      250.05      234.97     14.82 o
   1   1  10      252.82      234.92     14.85 o
   2   1  10      302.18      247.89     16.07 o
   3   1  10      270.63      275.01     18.07 o
   4   1  10      377.64      382.11     19.49 o
   5   1  10      513.28      512.78     29.86 o
   6   1  10       28.11       36.56     19.71 o
   7   1  10      164.50      155.60     23.98 o
   8   1  10      374.08      352.89     26.37 o
   9   1  10       90.94       74.68     22.10 o
  10   1  10      264.68      292.58     32.01 o
  11   1  10       63.34       94.71     29.97 o
  12   1  10        7.92       -0.24     26.14 o
  13   1  10        1.64       37.61     51.50 o
 -14   2  10       61.57       47.18     40.06 o
 -13   2  10        2.04       20.83     36.88 o
 -12   2  10      269.62      254.11     41.44 o
 -11   2  10        5.45       16.86     48.92 o
 -10   2  10      211.74      159.12     35.50 o
  -9   2  10      545.43      500.30     35.92 o
  -8   2  10       16.56       26.25     27.87 o
  -7   2  10      573.39      542.00     31.31 o
  -6   2  10     3084.42     3127.90     63.21 o
  -5   2  10     1121.33     1113.71     23.60 o
  -4   2  10      791.60      848.22     20.72 o
  -3   2  10      223.41      236.34     14.14 o
  -2   2  10      158.27      149.74     13.60 o
  -1   2  10     4342.16     4241.92     39.55 o
   0   2  10     2215.70     2678.03     40.47 o
   1   2  10      757.24      908.51     27.98 o
   2   2  10     6008.26     6463.06     66.41 o
   3   2  10        0.10        8.01     19.25 o
   4   2  10     1872.66     1943.69     32.89 o
   5   2  10     4108.83     3962.53     85.89 o
   6   2  10      153.60      207.32     29.02 o
   7   2  10      440.33      456.56     34.38 o
   8   2  10      399.26      358.04     34.76 o
   9   2  10       31.45       52.49     23.74 o
  10   2  10       31.83       58.18     26.55 o
  11   2  10       54.67       96.81     28.52 o
  12   2  10       35.43       72.95     30.42 o
 -13   3  10       86.90       94.47     40.43 o
 -12   3  10      446.25      417.72     46.52 o
 -11   3  10       64.71       66.16     34.51 o
 -10   3  10      197.68      246.38     38.48 o
  -9   3  10     2454.39     2317.16     68.99 o
  -8   3  10      148.80       92.85     39.12 o
  -7   3  10      958.44      941.41     37.64 o
  -6   3  10      646.25      548.25     30.86 o
  -5   3  10        1.42       14.29     16.30 o
  -4   3  10      103.43      119.87     15.91 o
  -3   3  10        5.13        0.87     11.10 o
  -2   3  10      132.31      111.29     13.65 o
  -1   3  10     1045.01     1017.44     22.24 o
   0   3  10       22.65       14.06     16.19 o
   1   3  10      912.49      882.42     28.86 o
   2   3  10       94.26       56.39     19.51 o
   3   3  10      102.74       95.16     21.69 o
   4   3  10      831.43      788.29     34.97 o
   5   3  10      831.44      835.62     35.44 o
   6   3  10       38.99       32.28     26.43 o
   7   3  10      220.61      199.27     31.45 o
   8   3  10      540.33      443.38     34.60 o
   9   3  10       44.76       72.85     28.97 o
  10   3  10      311.40      384.38     33.39 o
  11   3  10      365.30      412.72     35.47 o
  12   3  10        6.63       65.55     47.78 o
 -13   4  10      112.10      172.31     43.09 o
 -12   4  10      256.70      302.27     54.80 o
 -11   4  10      266.33      302.09     51.82 o
 -10   4  10      163.75      123.07     36.80 o
  -9   4  10     1339.93     1403.12     59.06 o
  -8   4  10      145.01      129.88     33.38 o
  -7   4  10      265.69      230.63     28.07 o
  -6   4  10      439.45      447.43     31.68 o
  -5   4  10      592.96      573.47     27.16 o
  -4   4  10     1619.81     1583.16     37.47 o
  -3   4  10      459.05      484.04     23.83 o
  -2   4  10       38.86       37.22     18.73 o
  -1   4  10      350.43      387.44     26.93 o
   0   4  10      315.46      328.91     26.48 o
   1   4  10       76.52      101.13     22.85 o
   2   4  10      137.24      129.77     22.32 o
   3   4  10       43.10       53.08     22.67 o
   4   4  10      150.10      168.07     27.25 o
   5   4  10     2093.43     1996.15     50.65 o
   6   4  10     2160.13     2127.77     64.95 o
   7   4  10     2719.10     2702.73     61.28 o
   8   4  10       69.00      116.31     27.90 o
   9   4  10       68.29       77.28     29.29 o
  10   4  10       35.61      -21.55     58.33 o
  11   4  10        3.38       48.78     26.18 o
 -11   5  10       53.80       66.91     38.13 o
 -10   5  10       25.17        4.51     33.96 o
  -9   5  10       98.82      172.71     58.00 o
  -8   5  10       14.79       28.81     23.34 o
  -7   5  10       12.95        8.58     21.86 o
  -6   5  10       11.75        3.34     18.29 o
  -5   5  10        0.93       22.46     22.48 o
  -4   5  10       67.79       66.19     28.30 o
  -3   5  10      187.77      174.54     23.75 o
  -2   5  10       64.71       64.75     20.99 o
  -1   5  10        1.91       -1.07     19.99 o
   0   5  10        6.24        1.85     21.61 o
   1   5  10       90.58      112.51     24.26 o
   2   5  10       45.73       36.50     31.24 o
   3   5  10       71.36       41.79     28.40 o
   4   5  10       22.93       66.94     27.72 o
   5   5  10      898.00      834.06     44.74 o
   6   5  10       87.35       63.29     29.69 o
   7   5  10       20.32       31.98     27.07 o
   8   5  10        1.28       20.36     47.65 o
   9   5  10       24.24       35.39     47.36 o
  10   5  10       42.00       31.78     49.65 o
 -10   6  10      235.23      306.25     66.28 o
  -9   6  10      167.58      219.85     52.83 o
  -8   6  10      108.81      133.08     39.31 o
  -7   6  10       51.70       77.94     36.09 o
  -6   6  10      313.73      331.58     41.68 o
  -5   6  10       54.87       69.13     25.17 o
  -4   6  10      143.09      169.28     24.22 o
  -3   6  10      126.46       94.21     23.62 o
  -2   6  10       13.76      -11.67     20.07 o
  -1   6  10       24.84       15.45     22.59 o
   0   6  10        2.02      -14.65     22.10 o
   1   6  10       24.07       23.76     24.26 o
   2   6  10       58.61       66.32     24.93 o
   3   6  10      135.61      138.89     33.85 o
   4   6  10      142.96      150.09     35.77 o
   5   6  10      224.49      224.09     40.27 o
   6   6  10      282.16      245.19     44.55 o
   7   6  10        0.07       22.89     34.76 o
   8   6  10      137.93      123.62     40.95 o
   9   6  10       35.92       -4.41     62.78 o
  -8   7  10        4.14       45.55     43.15 o
  -7   7  10       32.63       36.25     31.97 o
  -6   7  10       67.55       44.37     27.23 o
  -5   7  10        2.11      -17.08     21.01 o
  -4   7  10       84.21      137.02     44.01 o
  -3   7  10       39.42       28.09     28.67 o
  -2   7  10       90.01       80.44     31.74 o
  -1   7  10       36.55       88.90     31.56 o
   0   7  10      111.72      135.70     34.00 o
   1   7  10       40.34       82.19     32.57 o
   2   7  10      458.19      414.26     43.95 o
   3   7  10       58.18       91.73     36.22 o
   4   7  10       50.26       23.12     34.65 o
   5   7  10        5.58       -5.46     32.18 o
   6   7  10      189.18      182.14     41.07 o
  -4   8  10       80.80       48.02     41.62 o
  -3   8  10       23.28       18.74     31.50 o
  -2   8  10       24.75        8.91     36.19 o
  -1   8  10      110.78      190.13     36.80 o
   0   8  10       40.89       96.97     33.67 o
   1   8  10      258.63      209.18     54.75 o
   2   8  10       53.46       22.33     37.35 o
   3   8  10      390.08      317.40     47.18 o
 -14   1  11      347.85      373.19     50.07 o
 -13   1  11       41.32       42.61     31.93 o
 -12   1  11       66.63      122.85     31.31 o
 -11   1  11      606.50      613.59     38.81 o
 -10   1  11       65.19       99.81     28.99 o
  -9   1  11     2856.57     2703.82     59.63 o
  -8   1  11     4779.37     4511.20     70.42 o
  -7   1  11      144.86      165.57     26.05 o
  -6   1  11      948.17      996.21     27.48 o
  -5   1  11     5083.84     5494.95     54.93 o
  -4   1  11     1794.67     1784.96     27.06 o
  -3   1  11     4869.76     4641.88     45.49 o
  -2   1  11      190.54      174.03     14.87 o
  -1   1  11      340.64      375.44     17.45 o
   0   1  11       26.53       26.49     13.17 o
   1   1  11     1386.10     1578.48     26.88 o
   2   1  11      634.81      649.94     21.33 o
   3   1  11      116.94      125.17     17.11 o
   4   1  11        0.03       18.72     19.13 o
   5   1  11     2779.28     2810.13     50.05 o
   6   1  11      699.51      719.81     28.98 o
   7   1  11      389.92      347.04     27.14 o
   8   1  11      914.92      843.47     33.95 o
   9   1  11     1309.47     1243.53     46.11 o
  10   1  11      481.76      431.67     35.08 o
  11   1  11      793.88      819.62     43.46 o
  12   1  11       82.48      104.00     29.77 o
 -14   2  11      387.77      391.78     49.65 o
 -13   2  11        0.29       -8.07     35.15 o
 -12   2  11      131.67      181.80     41.08 o
 -11   2  11       72.99       63.86     36.29 o
 -10   2  11       93.79      145.40     37.52 o
  -9   2  11      268.13      278.00     32.24 o
  -8   2  11       54.24       61.52     27.88 o
  -7   2  11       65.67       95.47     24.52 o
  -6   2  11     2535.42     2588.04     42.48 o
  -5   2  11     2894.26     2857.79     65.58 o
  -4   2  11     4959.67     5189.03     69.08 o
  -3   2  11     3979.06     3990.86     41.21 o
  -2   2  11       89.57       53.27     12.96 o
  -1   2  11     1144.35     1172.79     29.97 o
   0   2  11       69.28       41.47     13.11 o
   1   2  11     1240.12     1448.88     34.47 o
   2   2  11     4081.08     4053.52     54.99 o
   3   2  11     1329.09     1280.96     36.14 o
   4   2  11     1362.53     1273.35     38.18 o
   5   2  11     5433.90     5470.82     73.20 o
   6   2  11      950.59      999.86     40.58 o
   7   2  11      526.29      470.40     36.62 o
   8   2  11        0.78       33.49     29.59 o
   9   2  11      174.97      209.10     32.91 o
  10   2  11        2.11       17.32     25.21 o
  11   2  11       46.84       85.48     33.74 o
  12   2  11      157.62      213.77     33.70 o
 -13   3  11       21.28      -18.95     42.57 o
 -12   3  11      121.80      211.93     57.02 o
 -11   3  11      245.29      243.32     39.86 o
 -10   3  11      422.88      390.13     43.68 o
  -9   3  11      538.67      502.03     44.09 o
  -8   3  11      124.09      162.02     36.35 o
  -7   3  11        0.70        9.16     21.53 o
  -6   3  11      302.60      308.36     27.23 o
  -5   3  11     1577.48     1533.23     35.34 o
  -4   3  11      479.16      488.31     23.04 o
  -3   3  11       93.92       70.92     13.14 o
  -2   3  11        9.34        6.59     12.94 o
  -1   3  11      679.36      693.22     20.93 o
   0   3  11     2749.38     2708.83     44.12 o
   1   3  11      228.75      242.50     21.81 o
   2   3  11      129.99      127.84     21.44 o
   3   3  11      606.88      609.90     30.44 o
   4   3  11       61.85       81.46     24.60 o
   5   3  11     2329.43     2224.14     51.74 o
   6   3  11     1260.93     1215.71     44.34 o
   7   3  11        2.91       -6.17     27.75 o
   8   3  11      169.63      181.26     31.70 o
   9   3  11        4.85       14.05     29.18 o
  10   3  11       37.89       49.06     28.12 o
  11   3  11      167.62      260.86     32.02 o
  12   3  11        0.07       70.82     29.66 o
 -12   4  11        2.00      -22.83     33.09 o
 -11   4  11      219.02      241.56     44.97 o
 -10   4  11      435.86      420.48     46.70 o
  -9   4  11        1.45        2.40     33.14 o
  -8   4  11      164.50      167.42     36.50 o
  -7   4  11       89.08       81.32     23.91 o
  -6   4  11        0.04      -17.34     21.18 o
  -5   4  11       18.47      -16.85     16.85 o
  -4   4  11        0.16        4.81     15.16 o
  -3   4  11      289.80      275.89     22.47 o
  -2   4  11        6.41       15.24     19.81 o
  -1   4  11      126.35       94.05     22.88 o
   0   4  11        0.29       18.61     20.78 o
   1   4  11       41.77       79.14     24.44 o
   2   4  11       64.65       70.21     22.65 o
   3   4  11     1344.75     1366.63     40.83 o
   4   4  11       14.51       -1.26     24.10 o
   5   4  11     1011.25     1040.85     41.69 o
   6   4  11      942.72      984.86     41.88 o
   7   4  11     1473.71     1388.29     48.44 o
   8   4  11        0.87       53.94     28.08 o
   9   4  11        6.10       -4.70     30.82 o
  10   4  11       22.93       82.24     30.38 o
  11   4  11        3.57       55.38     40.42 o
 -11   5  11        1.75       10.54     68.82 o
 -10   5  11      214.66      234.60     43.01 o
  -9   5  11        4.97      -20.63     33.28 o
  -8   5  11      153.55      115.18     35.37 o
  -7   5  11        0.03        4.95     17.58 o
  -6   5  11      463.48      505.92     37.62 o
  -5   5  11      514.30      545.29     41.14 o
  -4   5  11       17.10      -10.83     18.34 o
  -3   5  11        8.31        8.87     20.21 o
  -2   5  11       62.57       61.04     23.12 o
  -1   5  11      255.16      258.26     27.58 o
   0   5  11     2406.34     2409.64     60.05 o
   1   5  11       45.44       74.25     25.36 o
   2   5  11      985.62      911.90     43.11 o
   3   5  11       70.92      109.13     29.27 o
   4   5  11        1.99       31.58     27.42 o
   5   5  11       10.41       35.72     28.94 o
   6   5  11     1205.14     1238.61     54.07 o
   7   5  11       41.31       32.58     30.73 o
   8   5  11      118.36      132.12     29.20 o
   9   5  11       60.17       99.09     44.09 o
  10   5  11       12.15       -2.97     31.22 o
 -10   6  11      318.01      448.16     99.69 o
  -9   6  11      390.78      448.19     57.08 o
  -8   6  11      247.18      283.82     80.41 o
  -7   6  11       83.68       70.40     27.34 o
  -6   6  11      446.50      417.11     38.73 o
  -5   6  11      164.38      160.05     30.35 o
  -4   6  11       69.18       43.54     21.67 o
  -3   6  11      371.21      374.17     30.46 o
  -2   6  11       38.37       63.02     21.98 o
  -1   6  11       31.68        5.43     23.10 o
   0   6  11        9.47        2.52     20.48 o
   1   6  11        0.64        1.15     20.83 o
   2   6  11        0.16       -8.31     34.42 o
   3   6  11      120.97       92.55     32.17 o
   4   6  11        7.28        4.36     32.86 o
   5   6  11       29.14       -1.09     36.28 o
   6   6  11      263.49      257.79     44.01 o
   7   6  11       96.22       54.95     38.04 o
   8   6  11      137.12      103.20     38.01 o
  -8   7  11       37.41      150.50     48.46 o
  -7   7  11      122.06      135.59     32.39 o
  -6   7  11       70.88       51.87     27.20 o
  -5   7  11        3.60       34.76     27.73 o
  -4   7  11       64.67      101.59     38.13 o
  -3   7  11       44.92       39.42     29.86 o
  -2   7  11       62.32      125.34     31.77 o
  -1   7  11        0.52       49.86     31.33 o
   0   7  11       97.41      109.61     33.01 o
   1   7  11        8.01       29.34     29.20 o
   2   7  11      340.26      363.68     43.46 o
   3   7  11        0.69      -32.88     32.88 o
   4   7  11      129.09       87.68     40.59 o
   5   7  11        0.31       43.68     36.60 o
   6   7  11        2.75       28.38     56.72 o
  -4   8  11       54.62       91.31     44.42 o
  -3   8  11      266.39      554.88    204.01 o
  -2   8  11       16.17       -7.44     58.08 o
  -1   8  11        1.96       45.64     33.41 o
   0   8  11       18.36       62.53     50.59 o
   1   8  11        4.70       60.58     36.66 o
   2   8  11        1.49       42.71     36.72 o
 -14   0  12      404.88      396.46     57.92 o
 -13   0  12        0.02      -34.37     39.88 o
 -12   0  12        0.25       15.62     40.05 o
 -11   0  12     1065.08     1020.68     75.68 o
 -10   0  12      645.05      655.30     99.75 o
  -9   0  12       71.89      123.85     42.04 o
  -8   0  12      152.99      123.31     44.12 o
  -7   0  12        4.09       -6.79     33.89 o
  -6   0  12        1.90      -16.27     31.27 o
  -5   0  12      546.86      545.33     28.02 o
  -4   0  12     1604.44     1638.30     41.51 o
  -3   0  12     3678.11     3822.89     76.55 o
  -2   0  12      246.90      170.57     22.98 o
  -1   0  12        7.13      -17.15     19.58 o
   0   0  12     4856.85     5466.71     69.70 o
   1   0  12    49921.67    56825.71    324.58 o
   2   0  12       54.12       41.53     22.57 o
   3   0  12    20100.61    21589.20    158.83 o
   4   0  12     5559.90     5116.33    225.77 o
   5   0  12      166.45      178.76     31.27 o
   6   0  12      884.87      923.03     47.09 o
   7   0  12        0.93      -15.20     26.62 o
   8   0  12     1032.42     1018.61     49.84 o
   9   0  12     2049.73     1898.42     66.14 o
  10   0  12      178.66      189.82     36.96 o
  11   0  12       10.44      101.26     50.76 o
  12   0  12        0.28       62.04     64.22 o
 -14   1  12        7.04       13.11     39.59 o
 -13   1  12       93.72       50.92     32.67 o
 -12   1  12       18.31       40.03     33.28 o
 -11   1  12      495.37      406.13     35.62 o
 -10   1  12      164.24      195.29     45.04 o
  -9   1  12       60.31      100.56     30.13 o
  -8   1  12      246.93      219.73     29.51 o
  -7   1  12        7.09       -1.26     23.61 o
  -6   1  12      351.00      367.69     32.12 o
  -5   1  12       30.62       41.33     16.76 o
  -4   1  12      897.37      968.84     22.83 o
  -3   1  12     2457.06     2448.44     41.10 o
  -2   1  12      150.41      145.69     15.66 o
  -1   1  12       96.32       68.20     14.76 o
   0   1  12     1258.53     1280.92     26.17 o
   1   1  12      469.06      603.99     20.50 o
   2   1  12        2.44       18.94     17.33 o
   3   1  12        0.39       -8.40     15.42 o
   4   1  12      165.80      177.73     20.06 o
   5   1  12       11.78       32.52     19.23 o
   6   1  12      234.25      228.45     23.73 o
   7   1  12      297.43      295.51     34.78 o
   8   1  12      153.66      129.32     31.69 o
   9   1  12      365.44      381.64     32.47 o
  10   1  12       18.52        5.99     25.82 o
  11   1  12        0.99       53.59     27.45 o
  12   1  12        6.41       41.30     33.29 o
 -14   2  12       47.10      -38.79     38.79 o
 -13   2  12       33.19       -5.44     36.46 o
 -12   2  12        4.18       10.51     34.22 o
 -11   2  12      367.66      457.74     50.77 o
 -10   2  12      261.86      274.12     40.48 o
  -9   2  12       48.45       50.79     35.81 o
  -8   2  12      570.55      584.74     47.80 o
  -7   2  12      113.31       81.20     24.93 o
  -6   2  12      206.12      211.44     24.20 o
  -5   2  12      837.70      918.45     27.34 o
  -4   2  12      218.84      233.67     15.03 o
  -3   2  12     1258.61     1304.66     26.80 o
  -2   2  12     1998.56     1798.14     30.17 o
  -1   2  12      265.89      240.42     17.26 o
   0   2  12      303.23      334.71     17.05 o
   1   2  12      402.91      424.95     25.31 o
   2   2  12      229.58      246.44     23.75 o
   3   2  12     2443.65     2175.45     82.55 o
   4   2  12        0.60       19.35     23.81 o
   5   2  12       38.95       36.90     26.00 o
   6   2  12     1170.02     1115.68     42.07 o
   7   2  12     1591.51     1523.95     61.43 o
   8   2  12     1108.17     1011.24     48.78 o
   9   2  12      197.50      231.54     32.94 o
  10   2  12       20.23       85.87     26.47 o
  11   2  12       21.94      113.18     46.47 o
  12   2  12       12.15       69.93     33.70 o
 -13   3  12       24.98       32.01     35.51 o
 -12   3  12        2.02       -3.97     32.68 o
 -11   3  12      550.11      571.48     49.08 o
 -10   3  12      109.68      122.20     36.99 o
  -9   3  12       13.35       36.68     33.62 o
  -8   3  12      287.11      279.27     40.54 o
  -7   3  12        6.95       15.35     30.23 o
  -6   3  12        1.20       19.99     22.01 o
  -5   3  12     2645.03     2704.69     62.47 o
  -4   3  12      460.62      419.39     22.90 o
  -3   3  12      724.61      696.03     26.20 o
  -2   3  12     2249.94     2049.25     32.33 o
  -1   3  12       13.27        9.51     16.27 o
   0   3  12      126.57      125.27     19.28 o
   1   3  12        5.61        8.30     19.21 o
   2   3  12      911.79      898.88     33.30 o
   3   3  12       77.91       38.05     27.97 o
   4   3  12        0.11       16.87     25.02 o
   5   3  12      343.50      348.94     32.15 o
   6   3  12        0.07       -4.93     27.34 o
   7   3  12      407.28      387.16     34.48 o
   8   3  12      131.07      137.59     29.45 o
   9   3  12      369.43      400.18     35.84 o
  10   3  12        3.01       -0.92     28.93 o
  11   3  12      107.47      166.91     37.56 o
 -12   4  12        2.31      -30.98     38.22 o
 -11   4  12      145.90      188.91     39.47 o
 -10   4  12      687.38      580.28     49.51 o
  -9   4  12      126.50      140.60     36.41 o
  -8   4  12     2919.07     2998.19     98.68 o
  -7   4  12     1020.87      999.98     49.59 o
  -6   4  12      188.13      226.67     26.64 o
  -5   4  12     3349.94     3395.52     77.45 o
  -4   4  12       92.84       95.00     21.39 o
  -3   4  12      116.21      138.12     23.03 o
  -2   4  12      491.99      506.88     30.02 o
  -1   4  12       24.09       42.64     22.03 o
   0   4  12      284.41      279.46     26.57 o
   1   4  12      359.34      353.37     29.90 o
   2   4  12      108.31       76.25     26.89 o
   3   4  12       13.01       32.11     24.46 o
   4   4  12        1.78      -10.05     25.23 o
   5   4  12     1034.23     1081.35     42.94 o
   6   4  12       96.11       95.47     26.47 o
   7   4  12      716.16      686.70     37.96 o
   8   4  12      176.59      218.78     31.80 o
   9   4  12        0.00       35.46     33.85 o
  10   4  12       41.45       35.61     30.10 o
  11   4  12       28.01       81.14     50.17 o
 -11   5  12      327.77      277.21     44.47 o
 -10   5  12      168.68      133.61     38.79 o
  -9   5  12       11.77        6.13     36.64 o
  -8   5  12       44.35       67.56     45.06 o
  -7   5  12        3.10      -15.65     21.87 o
  -6   5  12       74.39       72.78     33.01 o
  -5   5  12      215.34      232.62     30.44 o
  -4   5  12      522.87      484.62     32.11 o
  -3   5  12      170.44      205.71     25.96 o
  -2   5  12       28.99       13.26     23.23 o
  -1   5  12      148.91      133.02     30.86 o
   0   5  12       57.58       50.41     22.61 o
   1   5  12      577.60      599.43     37.31 o
   2   5  12      148.26      161.42     28.65 o
   3   5  12       18.83       41.67     28.37 o
   4   5  12      120.15      126.69     30.19 o
   5   5  12       12.11       35.66     29.02 o
   6   5  12      242.00      224.52     36.51 o
   7   5  12      268.22      252.58     36.23 o
   8   5  12       11.56        3.67     30.96 o
   9   5  12        5.21       41.32     35.69 o
 -10   6  12      196.41      242.36     57.09 o
  -9   6  12      148.38      314.10     69.60 o
  -8   6  12        4.61       51.40     42.43 o
  -7   6  12       60.20      121.50     29.24 o
  -6   6  12       20.27       49.73     25.25 o
  -5   6  12      121.04      103.85     28.23 o
  -4   6  12        4.95        3.40     24.62 o
  -3   6  12       59.71       86.51     22.37 o
  -2   6  12       89.59      139.01     29.14 o
  -1   6  12       82.63       82.14     28.98 o
   0   6  12      136.03      163.11     27.32 o
   1   6  12       42.99       34.33     25.27 o
   2   6  12       16.33       -3.48     29.92 o
   3   6  12       38.74       31.45     26.55 o
   4   6  12       48.76       63.59     35.69 o
   5   6  12       15.15       41.80     54.76 o
   6   6  12       33.33      -47.22     47.22 o
   7   6  12        0.58       30.32     64.18 o
   8   6  12       59.41       26.27     38.03 o
  -7   7  12       41.79       -3.99     48.75 o
  -6   7  12       73.06      102.96     30.00 o
  -5   7  12       10.21       15.86     28.61 o
  -4   7  12        3.28       23.28     28.38 o
  -3   7  12       78.33      128.52     68.36 o
  -2   7  12       26.83       82.76     50.69 o
  -1   7  12        4.08       49.93     39.53 o
   0   7  12      140.64      159.18     36.12 o
   1   7  12       67.04       98.73     36.23 o
   2   7  12       10.12       22.91     31.57 o
   3   7  12        6.43       -4.33     44.06 o
   4   7  12      120.32      118.32     38.53 o
   5   7  12       10.81       27.54     35.90 o
   6   7  12      173.27      218.17     55.17 o
  -3   8  12        6.38      155.69     86.11 o
  -2   8  12       66.04      117.49     41.65 o
  -1   8  12        0.03       90.70     34.52 o
   0   8  12        0.15      -11.44     32.50 o
   1   8  12       14.73       33.24     40.67 o
 -14   1  13        0.02       10.41     41.38 o
 -13   1  13        1.75       60.76     40.09 o
 -12   1  13       66.80      114.60     30.87 o
 -11   1  13      243.83      242.14     33.48 o
 -10   1  13     1182.52     1293.21     50.23 o
  -9   1  13      267.97      364.25     35.08 o
  -8   1  13      148.99      108.75     27.47 o
  -7   1  13      601.99      585.20     34.71 o
  -6   1  13      258.23      276.39     25.05 o
  -5   1  13     2605.96     2475.17     40.97 o
  -4   1  13    14605.06    14917.67     85.89 o
  -3   1  13     2083.12     2116.89     33.20 o
  -2   1  13       63.28       35.91     15.06 o
  -1   1  13     1603.06     1748.39     30.99 o
   0   1  13       19.28       17.77     15.45 o
   1   1  13     2177.30     2052.48     32.50 o
   2   1  13     2498.80     2429.66     35.91 o
   3   1  13       14.72       -5.08     16.49 o
   4   1  13        9.55        6.13     18.83 o
   5   1  13       31.40       55.19     19.13 o
   6   1  13      246.20      280.82     32.85 o
   7   1  13        1.25       18.90     30.05 o
   8   1  13       48.99       74.04     30.34 o
   9   1  13      496.87      500.74     35.40 o
  10   1  13       84.66      160.62     30.83 o
  11   1  13      100.92      161.37     32.29 o
  12   1  13        9.10      119.21     39.49 o
 -13   2  13       61.16       38.80     40.22 o
 -12   2  13       57.84      108.26     63.25 o
 -11   2  13       43.64       -5.40     34.25 o
 -10   2  13     1871.87     1778.94     89.97 o
  -9   2  13      155.67      168.93     37.59 o
  -8   2  13      313.48      313.61     40.26 o
  -7   2  13      910.91      872.31     37.67 o
  -6   2  13       24.55       32.92     22.28 o
  -5   2  13      191.93      206.92     18.70 o
  -4   2  13       60.06       55.18     13.22 o
  -3   2  13       12.65       11.91     14.15 o
  -2   2  13      892.06      856.99     24.46 o
  -1   2  13      706.72      688.74     22.68 o
   0   2  13      684.65      714.82     27.21 o
   1   2  13     3048.59     3058.72     57.77 o
   2   2  13     6923.73     7174.53    117.46 o
   3   2  13      919.89      966.42     35.68 o
   4   2  13      333.32      316.25     29.84 o
   5   2  13       36.35       27.56     26.98 o
   6   2  13     6158.08     6195.36     92.17 o
   7   2  13        5.66       31.90     30.25 o
   8   2  13      484.96      443.32     36.87 o
   9   2  13      384.48      378.66     35.69 o
  10   2  13      160.01      268.45     32.50 o
  11   2  13       28.60       59.74     29.50 o
  12   2  13       42.01      103.71     41.32 o
 -13   3  13      312.43      423.83     50.01 o
 -12   3  13      116.94      137.73     58.43 o
 -11   3  13      100.25       73.68     49.71 o
 -10   3  13      375.40      326.10     42.03 o
  -9   3  13      154.36      163.56     38.37 o
  -8   3  13       14.23       -9.54     33.40 o
  -7   3  13      183.66      273.49     39.24 o
  -6   3  13      557.06      565.48     33.29 o
  -5   3  13     1368.57     1361.67     41.03 o
  -4   3  13     2492.00     2488.21     44.00 o
  -3   3  13      243.18      269.14     21.24 o
  -2   3  13      246.87      233.65     24.07 o
  -1   3  13      450.57      445.95     25.10 o
   0   3  13      153.85      181.66     27.79 o
   1   3  13     1559.05     1559.24     84.01 o
   2   3  13        1.29        7.45     23.31 o
   3   3  13        9.46       13.08     24.00 o
   4   3  13      476.02      463.11     32.05 o
   5   3  13      673.32      701.01     37.77 o
   6   3  13       10.76      -24.64     26.98 o
   7   3  13      893.48      914.13     41.95 o
   8   3  13        6.95       -4.83     27.97 o
   9   3  13      119.65      133.02     31.43 o
  10   3  13      346.30      398.37     38.18 o
  11   3  13        0.91       52.82     35.99 o
 -12   4  13       82.68       97.64     64.58 o
 -11   4  13       16.68       31.23     35.92 o
 -10   4  13       10.52      -14.46     37.60 o
  -9   4  13      111.48      135.48     38.33 o
  -8   4  13       10.68      -15.13     36.43 o
  -7   4  13        0.63       16.83     24.32 o
  -6   4  13       21.63        0.46     17.86 o
  -5   4  13      866.18      884.78     45.05 o
  -4   4  13        4.45       12.55     19.28 o
  -3   4  13     1281.97     1273.43     42.70 o
  -2   4  13       99.08      106.31     27.63 o
  -1   4  13      153.46      147.45     24.88 o
   0   4  13       16.18        8.75     23.08 o
   1   4  13      304.16      297.52     30.70 o
   2   4  13       85.86       92.85     29.17 o
   3   4  13      220.97      229.40     29.53 o
   4   4  13      629.29      647.00     36.70 o
   5   4  13       15.66       41.22     26.13 o
   6   4  13      169.07      189.85     29.45 o
   7   4  13      399.67      447.04     36.47 o
   8   4  13        0.20      -26.38     26.38 o
   9   4  13        8.97       21.37     28.62 o
  10   4  13      333.34      387.04     37.11 o
 -11   5  13       37.59       26.74     40.32 o
 -10   5  13      113.72      121.63     43.27 o
  -9   5  13      570.65      564.10     62.71 o
  -8   5  13       15.77       87.25     43.73 o
  -7   5  13      173.09      206.80     37.29 o
  -6   5  13      136.48      126.46     27.78 o
  -5   5  13        1.87       13.16     23.35 o
  -4   5  13        3.37       23.00     26.92 o
  -3   5  13        8.16       20.27     21.97 o
  -2   5  13      263.29      232.24     28.63 o
  -1   5  13      487.98      544.98     33.93 o
   0   5  13       43.80       36.05     24.24 o
   1   5  13        0.15       21.70     26.04 o
   2   5  13       73.61       69.92     27.95 o
   3   5  13       83.37       69.09     29.57 o
   4   5  13      898.99      893.50     53.86 o
   5   5  13      692.58      652.70     61.08 o
   6   5  13      138.01      149.85     34.17 o
   7   5  13      129.68      164.61     35.22 o
   8   5  13       24.91       34.21     33.47 o
   9   5  13       37.73       23.07     48.92 o
  -9   6  13      649.43      561.46     55.48 o
  -8   6  13       72.34      171.84     51.83 o
  -7   6  13      508.85      570.66     44.93 o
  -6   6  13      514.70      515.03     66.87 o
  -5   6  13      340.78      372.12     38.33 o
  -4   6  13      747.48      742.66     45.75 o
  -3   6  13      178.38      203.23     32.42 o
  -2   6  13      115.79      113.09     24.81 o
  -1   6  13      413.85      385.37     32.72 o
   0   6  13        0.01      -14.28     22.84 o
   1   6  13      116.62      119.16     27.28 o
   2   6  13      107.75      114.07     29.43 o
   3   6  13      125.80      125.28     30.02 o
   4   6  13       38.40        9.79     29.15 o
   5   6  13        0.39      -10.82     35.60 o
   6   6  13       36.57        9.63     55.59 o
   7   6  13       29.17       74.54     37.94 o
  -7   7  13       97.23      118.65     55.37 o
  -6   7  13       21.25       58.81     30.82 o
  -5   7  13       18.35      -10.35     25.96 o
  -4   7  13       70.10      218.86    117.79 o
  -3   7  13        0.63       36.93     29.75 o
  -2   7  13        3.97       -3.99     29.59 o
  -1   7  13       53.07       49.04     32.58 o
   0   7  13        3.52       46.68     37.38 o
   1   7  13        3.40      -14.55     28.59 o
   2   7  13       44.29       15.81     35.79 o
   3   7  13        0.01      -17.20     38.07 o
   4   7  13       82.76        6.70     62.81 o
   5   7  13       59.14       65.64     47.20 o
 -14   0  14      139.43       28.39     47.94 o
 -13   0  14      130.45      153.16     72.26 o
 -12   0  14     1336.51     1338.32     74.92 o
 -11   0  14      465.39      518.96     54.08 o
 -10   0  14     1511.87     1560.16     73.13 o
  -9   0  14      134.80      220.80     45.02 o
  -8   0  14       48.48      -17.53     40.23 o
  -7   0  14      881.60      884.53     54.53 o
  -6   0  14     1755.51     1677.47     62.78 o
  -5   0  14       50.75       26.62     30.80 o
  -4   0  14      160.42      143.42     24.21 o
  -3   0  14       75.67       77.04     23.46 o
  -2   0  14       85.84      120.04     24.29 o
  -1   0  14      120.32      124.63     24.50 o
   0   0  14      518.25      509.55     31.33 o
   1   0  14      874.29      813.42     35.52 o
   2   0  14      714.62      647.15     35.24 o
   3   0  14     1770.32     1702.15     86.94 o
   4   0  14     2232.01     2184.24     62.23 o
   5   0  14    11469.82    10991.47    205.92 o
   6   0  14     2849.39     3023.35     82.20 o
   7   0  14     8310.12     7823.62    251.33 o
   8   0  14      479.58      448.89     43.26 o
   9   0  14      799.10      821.44     76.88 o
  10   0  14       91.95      206.02     61.64 o
  11   0  14       23.65       62.39     53.54 o
  12   0  14        8.82       86.89    103.44 o
 -14   1  14       57.66      146.40     45.03 o
 -13   1  14        2.87      -31.96     37.87 o
 -12   1  14       22.78       35.28     37.34 o
 -11   1  14        0.28      -26.53     26.53 o
 -10   1  14        1.02      -26.44     26.44 o
  -9   1  14      237.23      217.04     32.44 o
  -8   1  14       16.96       -7.67     28.07 o
  -7   1  14      394.46      387.71     33.19 o
  -6   1  14      767.58      694.87     39.26 o
  -5   1  14       30.76       31.18     14.40 o
  -4   1  14        0.33       -6.59     14.17 o
  -3   1  14      999.96      993.23     26.14 o
  -2   1  14      311.97      325.25     19.47 o
  -1   1  14      491.88      527.98     22.04 o
   0   1  14       10.58        8.27     16.60 o
   1   1  14      153.51      148.53     17.59 o
   2   1  14      183.23      200.47     19.18 o
   3   1  14     1007.45      952.02     28.15 o
   4   1  14       84.10       82.63     26.42 o
   5   1  14        0.53       -4.01     26.69 o
   6   1  14      127.87      128.36     29.69 o
   7   1  14        3.15       -9.13     27.31 o
   8   1  14      131.97      124.34     30.15 o
   9   1  14       33.51       85.49     25.17 o
  10   1  14       92.68      126.18     27.98 o
  11   1  14       60.25       75.68     38.52 o
  12   1  14       15.19       98.25     40.78 o
 -13   2  14       42.03       26.38     39.82 o
 -12   2  14      567.72      599.01     52.30 o
 -11   2  14        0.60       -0.74     35.66 o
 -10   2  14       66.29       64.11     36.36 o
  -9   2  14      256.63      201.69     37.20 o
  -8   2  14       10.26      -27.83     34.04 o
  -7   2  14      665.60      677.48     33.80 o
  -6   2  14     1261.63     1173.39     42.63 o
  -5   2  14       70.53       67.76     20.97 o
  -4   2  14      129.33      163.84     17.73 o
  -3   2  14       34.15       30.60     14.83 o
  -2   2  14      189.06      211.57     18.16 o
  -1   2  14      599.78      534.92     27.62 o
   0   2  14      338.12      383.97     25.74 o
   1   2  14       44.02       49.38     21.24 o
   2   2  14     8214.63     8421.02     85.79 o
   3   2  14       14.37       34.43     24.32 o
   4   2  14      797.37      843.46     38.46 o
   5   2  14     1015.90     1029.46     42.51 o
   6   2  14     2459.65     2367.50     57.55 o
   7   2  14       91.29      122.28     29.93 o
   8   2  14      920.60      981.03     46.46 o
   9   2  14       13.96       -4.55     29.21 o
  10   2  14       30.69       71.21     26.26 o
  11   2  14       54.80      139.80     31.91 o
 -13   3  14       19.04       72.82     41.18 o
 -12   3  14       56.69      122.96     47.90 o
 -11   3  14        0.09      -34.43     34.43 o
 -10   3  14      107.70      106.64     38.33 o
  -9   3  14       20.88       28.82     55.76 o
  -8   3  14      282.90      281.73     38.32 o
  -7   3  14     1065.34     1143.87     51.84 o
  -6   3  14      727.13      669.04     34.68 o
  -5   3  14      318.91      284.08     26.58 o
  -4   3  14      466.92      446.79     30.90 o
  -3   3  14     1631.76     1585.77     44.44 o
  -2   3  14      305.28      351.92     27.87 o
  -1   3  14      352.03      363.31     25.56 o
   0   3  14      851.23      852.30     32.92 o
   1   3  14      251.66      285.47     27.20 o
   2   3  14     2103.87     2047.18     47.58 o
   3   3  14      488.09      495.54     32.62 o
   4   3  14       20.16       40.91     26.21 o
   5   3  14      956.04     1009.80     42.95 o
   6   3  14      563.33      562.63     37.14 o
   7   3  14       12.53        4.35     26.52 o
   8   3  14      101.37      110.06     31.45 o
   9   3  14      251.07      269.50     35.04 o
  10   3  14       13.50        4.39     30.80 o
  11   3  14      143.67      298.34     62.45 o
 -12   4  14        2.21      -24.41     43.71 o
 -11   4  14       19.56      -36.33     36.33 o
 -10   4  14        3.95       59.85     37.30 o
  -9   4  14       33.23       49.07     37.92 o
  -8   4  14      409.98      373.58     33.52 o
  -7   4  14      578.84      626.63     42.52 o
  -6   4  14       18.00       22.33     31.21 o
  -5   4  14      202.10      188.26     30.09 o
  -4   4  14     1788.54     1848.12     95.49 o
  -3   4  14      704.66      706.16     35.93 o
  -2   4  14      181.39      200.92     27.11 o
  -1   4  14     2041.40     2129.41     55.42 o
   0   4  14      485.00      463.53     35.32 o
   1   4  14       12.64       26.36     29.96 o
   2   4  14        4.95       34.60     28.33 o
   3   4  14        0.37       53.42     31.45 o
   4   4  14       81.22      129.26     27.91 o
   5   4  14      108.10      113.37     27.32 o
   6   4  14        0.39       -2.60     37.78 o
   7   4  14      117.26      144.76     29.50 o
   8   4  14        0.05       41.55     35.48 o
   9   4  14       81.49       89.44     31.34 o
  10   4  14       43.67       46.40     32.76 o
 -11   5  14      131.79      196.04     56.93 o
 -10   5  14       45.31      109.62     52.49 o
  -9   5  14       25.79      121.74     34.35 o
  -8   5  14      132.58      150.11     49.87 o
  -7   5  14       55.87       74.56     31.98 o
  -6   5  14      194.62      191.05     37.53 o
  -5   5  14      169.56      267.02     52.16 o
  -4   5  14      508.54      574.69     49.02 o
  -3   5  14      264.28      300.43     29.04 o
  -2   5  14       19.55       10.42     20.40 o
  -1   5  14        5.84      -18.95     21.47 o
   0   5  14       37.72       50.04     26.21 o
   1   5  14        6.38       -1.84     34.74 o
   2   5  14       16.93       56.94     27.03 o
   3   5  14       22.06       14.83     27.18 o
   4   5  14       57.73       59.12     30.65 o
   5   5  14      168.74      117.65     32.85 o
   6   5  14       69.05       37.40     32.55 o
   7   5  14      152.93      140.56     35.97 o
   8   5  14       23.17       46.97     45.87 o
   9   5  14        0.02      -26.22     46.28 o
  -9   6  14      349.61      391.34     50.87 o
  -8   6  14        0.05       32.52     32.62 o
  -7   6  14      495.61      611.51     56.26 o
  -6   6  14      117.88      106.47     30.36 o
  -5   6  14     1599.46     1645.83    162.50 o
  -4   6  14       12.20       52.50     29.19 o
  -3   6  14     2251.27     2328.25    173.91 o
  -2   6  14       48.77       73.54     28.17 o
  -1   6  14      351.31      428.24     34.68 o
   0   6  14       71.86      101.76     28.75 o
   1   6  14        0.63       -0.42     26.05 o
   2   6  14       28.16       68.54     29.17 o
   3   6  14       98.42       71.54     32.65 o
   4   6  14       14.68       -9.89     29.94 o
   5   6  14        4.06        1.36     35.94 o
   6   6  14       26.72       29.60     37.12 o
   7   6  14        0.98       10.21     45.20 o
  -6   7  14      170.80      222.34     36.74 o
  -5   7  14      211.64      410.66    191.86 o
  -4   7  14       48.91       89.63     36.63 o
  -3   7  14      146.17      165.40     45.05 o
  -2   7  14        6.35        4.76     25.30 o
  -1   7  14       23.92       74.06     33.56 o
   0   7  14       66.98        1.41     62.62 o
   1   7  14        3.95       24.87     34.94 o
   2   7  14      139.57      140.62     38.06 o
   3   7  14       81.51       78.50     39.01 o
   4   7  14       27.20       65.53     39.84 o
 -13   1  15       82.15       42.38     38.99 o
 -12   1  15        3.28       16.02     37.21 o
 -11   1  15       18.89       11.31     28.29 o
 -10   1  15        1.65       25.91     27.73 o
  -9   1  15       49.47      114.09     39.07 o
  -8   1  15      245.83      234.34     33.11 o
  -7   1  15       61.66       40.50     19.99 o
  -6   1  15     2393.18     2388.33     60.14 o
  -5   1  15     2677.22     2641.31     54.97 o
  -4   1  15       35.78       46.87     15.43 o
  -3   1  15      999.79      916.69     27.05 o
  -2   1  15      414.66      442.26     21.76 o
  -1   1  15     2928.79     2922.10     52.63 o
   0   1  15     9475.33     9460.19     72.05 o
   1   1  15      961.02      753.59     25.64 o
   2   1  15      713.36      643.55     25.27 o
   3   1  15      144.41      163.72     27.38 o
   4   1  15       80.84       89.90     28.18 o
   5   1  15       73.08      112.19     30.43 o
   6   1  15     1329.51     1186.07     45.58 o
   7   1  15      939.98      890.94     42.31 o
   8   1  15       18.60       41.27     29.87 o
   9   1  15       41.11      104.45     25.59 o
  10   1  15        6.97       53.11     38.69 o
  11   1  15        6.24       66.54     39.44 o
 -13   2  15       57.02       65.70     42.63 o
 -12   2  15      162.29      261.45     60.23 o
 -11   2  15      245.22      273.04     42.35 o
 -10   2  15       43.40       62.83     35.41 o
  -9   2  15      756.33      681.42     48.66 o
  -8   2  15       87.99       13.69     36.09 o
  -7   2  15        0.76        2.07     18.06 o
  -6   2  15     1630.93     1522.67     93.38 o
  -5   2  15     1873.98     1746.67     39.48 o
  -4   2  15      124.37      103.23     18.85 o
  -3   2  15     2115.19     2020.12     35.98 o
  -2   2  15      568.68      615.39     24.12 o
  -1   2  15        0.56       49.59     20.50 o
   0   2  15      226.90      213.36     23.93 o
   1   2  15     1259.44     1231.05     37.43 o
   2   2  15      687.58      713.20     34.23 o
   3   2  15      646.13      622.62     35.30 o
   4   2  15      144.42      131.82     27.74 o
   5   2  15      250.74      221.22     32.28 o
   6   2  15     1754.55     1683.14     51.81 o
   7   2  15      127.55      129.39     30.69 o
   8   2  15      317.09      326.19     53.31 o
   9   2  15       44.29       49.86     30.91 o
  10   2  15      183.95      342.57     34.02 o
  11   2  15       33.97      102.61     47.78 o
 -12   3  15       76.34       49.77     38.53 o
 -11   3  15       76.24      100.72     38.89 o
 -10   3  15       31.03       17.70     33.19 o
  -9   3  15      104.72      124.35     36.98 o
  -8   3  15      577.69      584.12     36.97 o
  -7   3  15       33.19       44.72     23.08 o
  -6   3  15      386.48      401.61     35.38 o
  -5   3  15      213.12      160.37     25.06 o
  -4   3  15      236.77      218.34     37.91 o
  -3   3  15     1614.00     1609.09     45.80 o
  -2   3  15        8.58       11.45     21.42 o
  -1   3  15       16.78       46.15     23.20 o
   0   3  15     1368.96     1443.65     40.65 o
   1   3  15      131.00      122.23     25.71 o
   2   3  15      230.75      252.45     29.79 o
   3   3  15      465.83      472.66     34.66 o
   4   3  15      809.59      827.77     41.10 o
   5   3  15      783.43      701.42     38.43 o
   6   3  15       48.52      100.37     28.56 o
   7   3  15       94.46      113.59     29.90 o
   8   3  15      303.74      282.24     34.78 o
   9   3  15      110.29      114.13     32.57 o
  10   3  15        2.81       18.40     31.05 o
 -12   4  15       68.16       27.90     39.88 o
 -11   4  15      219.35      197.60     62.81 o
 -10   4  15       19.50      -15.95     34.61 o
  -9   4  15      108.06      129.72     27.64 o
  -8   4  15      191.72      180.79     37.15 o
  -7   4  15       65.89       80.88     33.57 o
  -6   4  15        0.09       28.62     23.06 o
  -5   4  15     2237.81     2203.26     66.11 o
  -4   4  15      281.63      303.11     34.35 o
  -3   4  15      781.53      777.24     37.79 o
  -2   4  15       26.64       39.62     21.76 o
  -1   4  15       25.71       30.22     23.92 o
   0   4  15       71.03       43.35     25.81 o
   1   4  15      361.24      320.77     33.36 o
   2   4  15      446.64      407.57     35.97 o
   3   4  15       63.32       73.62     30.90 o
   4   4  15      210.19      215.34     36.79 o
   5   4  15       11.92       13.79     25.71 o
   6   4  15       98.89       97.98     30.56 o
   7   4  15        6.21       20.82     27.87 o
   8   4  15       81.92       71.68     30.42 o
   9   4  15        1.56       40.05     29.03 o
 -10   5  15      148.50      297.01     63.46 o
  -9   5  15      377.19      401.59     75.41 o
  -8   5  15      617.66      632.07     56.92 o
  -7   5  15        2.64       40.42     29.80 o
  -6   5  15      350.39      392.03     48.74 o
  -5   5  15      816.38      755.76     46.35 o
  -4   5  15       31.77       34.25     26.74 o
  -3   5  15      682.18      664.68     36.51 o
  -2   5  15       67.80       94.48     23.32 o
  -1   5  15        6.93        5.32     21.89 o
   0   5  15        8.73        4.34     24.08 o
   1   5  15       28.57       -7.61     25.25 o
   2   5  15      227.32      234.33     33.11 o
   3   5  15      793.99      817.99     44.77 o
   4   5  15        0.40       18.04     28.19 o
   5   5  15      266.89      204.97     34.80 o
   6   5  15      106.93      102.31     34.26 o
   7   5  15      136.20      169.93     37.60 o
   8   5  15       40.63       63.49     34.41 o
  -9   6  15        2.02       56.39     34.27 o
  -8   6  15        3.03      118.27     36.79 o
  -7   6  15       14.56      -11.27     32.87 o
  -6   6  15       27.48      160.06    145.39 o
  -5   6  15      970.44      924.38     58.73 o
  -4   6  15        1.11      -23.20     38.66 o
  -3   6  15     1498.34     1324.22     60.46 o
  -2   6  15      201.83      242.18     31.09 o
  -1   6  15        1.88      -22.43     22.43 o
   0   6  15      142.84      115.15     28.56 o
   1   6  15       32.91       29.54     28.10 o
   2   6  15       40.05      -21.68     27.12 o
   3   6  15      138.43      155.57     35.22 o
   4   6  15        0.11       13.95     30.74 o
   5   6  15       12.34      -42.93     42.93 o
   6   6  15       39.10      125.11     42.22 o
   7   6  15       15.86       40.23     39.61 o
  -6   7  15       38.83      332.59    191.75 o
  -5   7  15       15.32       64.79     49.71 o
  -4   7  15       26.37       63.95     55.87 o
  -3   7  15       73.89       77.88     33.12 o
  -2   7  15        1.34       47.99     34.37 o
  -1   7  15      126.09       99.67     29.77 o
   0   7  15      110.29      102.36     35.13 o
   1   7  15       31.70       37.21     31.62 o
   2   7  15       22.97       21.67     33.50 o
   3   7  15        0.00       19.47     34.95 o
   4   7  15       30.66       34.52     37.21 o
 -13   0  16     1152.65     1431.87     82.49 o
 -12   0  16      338.19      357.34     53.22 o
 -11   0  16      391.78      405.25     80.90 o
 -10   0  16     1762.04     1430.14     74.33 o
  -9   0  16      600.52      714.46     56.92 o
  -8   0  16     4387.61     4065.04    103.51 o
  -7   0  16     1928.53     1841.74     71.44 o
  -6   0  16     1221.97     1271.67     65.09 o
  -5   0  16     3026.67     2919.24     97.03 o
  -4   0  16     1251.31     1284.82     45.68 o
  -3   0  16       84.66      104.27     25.75 o
  -2   0  16      193.68      229.78     30.39 o
  -1   0  16       18.31       28.91     25.83 o
   0   0  16      286.21      246.47     31.94 o
   1   0  16        1.33      -20.00     25.23 o
   2   0  16      549.33      493.90     43.83 o
   3   0  16        6.23        0.91     37.89 o
   4   0  16       31.96       61.93     47.40 o
   5   0  16      539.96      543.61     70.81 o
   6   0  16      172.85      286.66     64.47 o
   7   0  16     9524.22     9527.66    285.66 o
   8   0  16        5.04       42.93     54.42 o
   9   0  16       34.00       90.32     64.22 o
  10   0  16       48.83       81.84     59.84 o
  11   0  16      209.23      352.24    114.20 o
 -13   1  16       80.73      102.03     42.87 o
 -12   1  16       34.56       34.32     38.20 o
 -11   1  16      152.71      155.13     48.36 o
 -10   1  16        0.12       21.39     29.08 o
  -9   1  16       18.80       -5.27     26.87 o
  -8   1  16       21.72       38.87     20.46 o
  -7   1  16       47.67       89.05     20.61 o
  -6   1  16        9.47       -8.85     23.34 o
  -5   1  16       28.43       25.96     19.05 o
  -4   1  16       49.37       12.89     16.69 o
  -3   1  16       43.32       44.09     17.13 o
  -2   1  16      463.68      436.49     23.01 o
  -1   1  16       76.81       99.88     19.73 o
   0   1  16       13.28       49.37     19.46 o
   1   1  16     1509.02     1518.47     33.56 o
   2   1  16      825.57      810.44     35.24 o
   3   1  16       18.92       20.03     25.43 o
   4   1  16        6.64      -16.88     25.31 o
   5   1  16      837.77      770.84     39.95 o
   6   1  16       73.79       50.26     30.21 o
   7   1  16     1456.82     1398.57     49.33 o
   8   1  16        1.24        1.61     38.94 o
   9   1  16        6.40      -30.95     46.91 o
  10   1  16       13.72       34.57     39.69 o
  11   1  16        0.00       47.52     42.41 o
 -13   2  16      454.26      456.16     50.94 o
 -12   2  16       22.73       29.04     41.78 o
 -11   2  16       67.03       74.35     49.96 o
 -10   2  16      182.73      149.17     40.65 o
  -9   2  16      736.25      728.68     48.35 o
  -8   2  16      406.57      381.99     38.77 o
  -7   2  16      729.83      680.76     44.11 o
  -6   2  16      127.86      103.75     21.69 o
  -5   2  16      133.95      133.62     20.63 o
  -4   2  16        4.53      -10.31     17.67 o
  -3   2  16       16.98       30.73     16.88 o
  -2   2  16     1185.10     1118.39     35.18 o
  -1   2  16      125.11      139.20     23.26 o
   0   2  16        4.83       42.22     23.38 o
   1   2  16        6.56       30.57     24.56 o
   2   2  16        5.18       47.21     26.69 o
   3   2  16      477.80      444.18     32.46 o
   4   2  16       39.67       38.15     26.97 o
   5   2  16        9.46       12.80     28.08 o
   6   2  16     3368.01     3225.26     67.87 o
   7   2  16      223.54      211.54     32.62 o
   8   2  16      258.62      293.72     36.26 o
   9   2  16        8.66        3.45     30.18 o
  10   2  16      672.46      716.06     44.96 o
  11   2  16      118.74      189.11     50.29 o
 -12   3  16      137.29      162.78     43.17 o
 -11   3  16       21.66       21.47     39.10 o
 -10   3  16      697.07      711.79     57.36 o
  -9   3  16       83.23       71.90     26.67 o
  -8   3  16      300.55      337.82     37.66 o
  -7   3  16        0.03      -10.31     23.74 o
  -6   3  16      443.42      397.33     47.44 o
  -5   3  16        4.97       27.23     24.00 o
  -4   3  16      154.65      193.71     29.34 o
  -3   3  16      387.50      349.84     28.81 o
  -2   3  16      263.36      223.76     30.50 o
  -1   3  16       50.05       61.64     26.13 o
   0   3  16     1239.87     1208.84     40.02 o
   1   3  16       20.81       11.35     24.53 o
   2   3  16       37.28       19.07     25.26 o
   3   3  16        6.06       46.29     27.89 o
   4   3  16      720.06      658.35     36.98 o
   5   3  16      531.77      533.26     35.11 o
   6   3  16       16.45       25.22     28.91 o
   7   3  16      813.04      782.53     42.19 o
   8   3  16      349.64      345.91     36.68 o
   9   3  16      263.08      301.09     37.37 o
  10   3  16       73.47      105.19     52.05 o
 -11   4  16       53.70       31.61     44.57 o
 -10   4  16        0.00        4.31     27.25 o
  -9   4  16       85.44       93.16     33.31 o
  -8   4  16       63.22       51.73     28.08 o
  -7   4  16       77.32      147.77     35.64 o
  -6   4  16      475.51      482.31     63.67 o
  -5   4  16      246.23      181.65     30.85 o
  -4   4  16     6567.73     6456.73    111.64 o
  -3   4  16      339.31      358.74     31.07 o
  -2   4  16     2346.19     2328.29     59.54 o
  -1   4  16       81.58      117.28     27.76 o
   0   4  16        1.21        9.76     26.11 o
   1   4  16     2279.09     2273.82     63.01 o
   2   4  16       84.62       73.23     30.83 o
   3   4  16     3392.13     3426.45     84.65 o
   4   4  16      664.32      680.16     47.13 o
   5   4  16       14.54        5.53     42.02 o
   6   4  16        2.42       66.75     29.52 o
   7   4  16       10.20       22.33     29.43 o
   8   4  16       30.98       54.52     29.58 o
   9   4  16       51.91       65.47     30.57 o
 -10   5  16        7.79       52.35     31.60 o
  -9   5  16       37.25       88.49     34.01 o
  -8   5  16        4.83       14.15     28.78 o
  -7   5  16      177.53      198.36     38.53 o
  -6   5  16       16.57       21.34     23.70 o
  -5   5  16        4.47       21.86     24.45 o
  -4   5  16      924.96      917.06     50.89 o
  -3   5  16       63.12       81.30     29.99 o
  -2   5  16      116.70      110.84     24.54 o
  -1   5  16        0.61      -11.10     22.21 o
   0   5  16       21.94       28.19     34.64 o
   1   5  16        8.52       45.02     28.41 o
   2   5  16       15.04       38.02     46.97 o
   3   5  16       92.99      105.89     30.92 o
   4   5  16      130.26       93.50     33.41 o
   5   5  16       66.63       58.22     31.31 o
   6   5  16        6.14      -15.30     32.49 o
   7   5  16      167.82      234.35     53.65 o
   8   5  16       50.37      -28.37     36.95 o
  -8   6  16       25.36       66.31     35.76 o
  -7   6  16       29.44       90.26     72.09 o
  -6   6  16        2.42       74.57     45.37 o
  -5   6  16      563.65      536.23     45.02 o
  -4   6  16        9.18       15.78     28.80 o
  -3   6  16      308.56      239.03     40.14 o
  -2   6  16       35.05       54.51     25.48 o
  -1   6  16      259.83      261.05     45.54 o
   0   6  16       76.08       58.53     28.63 o
   1   6  16      352.10      458.12     38.97 o
   2   6  16       12.16        1.36     28.57 o
   3   6  16      140.82      166.48     48.40 o
   4   6  16      129.53       96.48     33.23 o
   5   6  16        7.45       -0.61     33.11 o
   6   6  16       26.67      -40.03     40.03 o
  -5   7  16      121.87      216.62     73.85 o
  -4   7  16       95.92      158.53     46.97 o
  -3   7  16       10.59       62.40     32.81 o
  -2   7  16      182.43      302.22     60.25 o
  -1   7  16        2.57       13.21     31.76 o
   0   7  16        0.61      -25.10     31.18 o
   1   7  16        0.93       31.94     31.96 o
   2   7  16        0.50       30.44     34.61 o
   3   7  16       41.27       48.99     38.46 o
 -13   1  17      478.53      551.50     58.79 o
 -12   1  17      246.67      276.39     43.65 o
 -11   1  17      131.97       58.99     37.02 o
 -10   1  17        5.16      -28.95     34.64 o
  -9   1  17      119.96      156.25     21.79 o
  -8   1  17       60.73       45.53     26.55 o
  -7   1  17        1.47       41.45     18.39 o
  -6   1  17        0.95       -8.35     17.27 o
  -5   1  17      113.49      155.34     23.84 o
  -4   1  17       23.78       30.10     18.34 o
  -3   1  17       42.68       61.29     18.65 o
  -2   1  17      460.91      444.11     25.01 o
  -1   1  17     2104.86     2147.72     39.78 o
   0   1  17       46.14       34.88     24.20 o
   1   1  17     1406.72     1342.03     40.94 o
   2   1  17      327.86      358.42     30.84 o
   3   1  17       28.87       57.13     26.54 o
   4   1  17     3922.66     3697.55     82.03 o
   5   1  17     4235.90     4233.46     73.84 o
   6   1  17      451.28      383.68     35.75 o
   7   1  17       57.65       89.40     40.72 o
   8   1  17      609.00      613.15     50.83 o
   9   1  17       65.11       17.50     40.68 o
  10   1  17      382.31      472.93     58.04 o
 -13   2  17        8.27        5.41     39.96 o
 -12   2  17       35.31      -15.28     37.32 o
 -11   2  17       18.39       41.45     38.29 o
 -10   2  17      301.66      323.45     43.83 o
  -9   2  17      151.08      198.67     34.40 o
  -8   2  17      135.71      102.93     30.21 o
  -7   2  17     1376.66     1374.56     56.32 o
  -6   2  17      294.54      312.05     36.05 o
  -5   2  17      285.30      240.22     25.97 o
  -4   2  17     1758.65     1756.54     41.69 o
  -3   2  17      181.53      223.41     23.20 o
  -2   2  17       28.13       23.24     22.52 o
  -1   2  17      661.19      681.64     32.69 o
   0   2  17       49.31       43.48     23.98 o
   1   2  17      447.00      455.09     30.87 o
   2   2  17      363.19      449.55     33.57 o
   3   2  17        0.79      -25.21     25.21 o
   4   2  17      298.05      307.44     32.94 o
   5   2  17      152.45      157.54     31.79 o
   6   2  17     1046.28     1050.46     45.56 o
   7   2  17        0.87       17.38     29.65 o
   8   2  17      979.93     1005.17     47.84 o
   9   2  17        6.52        7.20     31.89 o
  10   2  17      117.52      298.34     64.32 o
 -12   3  17       53.69      101.37     40.98 o
 -11   3  17       70.40       27.71     42.21 o
 -10   3  17      855.99      846.27     50.36 o
  -9   3  17      126.25      156.19     32.66 o
  -8   3  17       17.06       16.16     34.31 o
  -7   3  17      153.93      136.97     30.49 o
  -6   3  17      285.54      233.86     38.52 o
  -5   3  17        5.67        7.10     25.21 o
  -4   3  17     2490.37     2481.62     91.38 o
  -3   3  17      576.91      550.30     42.30 o
  -2   3  17        0.05        8.56     25.15 o
  -1   3  17      126.07      134.77     27.38 o
   0   3  17      232.32      227.11     32.72 o
   1   3  17      322.79      322.68     30.65 o
   2   3  17       53.42       67.05     28.04 o
   3   3  17      291.88      259.61     33.30 o
   4   3  17     1101.86     1160.33     55.15 o
   5   3  17       52.82       95.95     28.33 o
   6   3  17       11.20       58.34     29.22 o
   7   3  17        2.42       18.94     29.78 o
   8   3  17       71.68      116.83     32.94 o
   9   3  17       64.36      104.20     32.79 o
  10   3  17        2.15       22.25     32.99 o
 -11   4  17        0.00       59.22     28.31 o
 -10   4  17        0.25       62.42     30.95 o
  -9   4  17       40.48       46.73     33.04 o
  -8   4  17       55.05       96.00     34.61 o
  -7   4  17      450.29      447.22     49.08 o
  -6   4  17        1.83       68.39     30.80 o
  -5   4  17     1408.24     1368.58     57.00 o
  -4   4  17      884.78      925.70     56.35 o
  -3   4  17     1004.05      917.72     49.63 o
  -2   4  17      148.23      142.29     27.17 o
  -1   4  17      881.55      797.92     41.87 o
   0   4  17      575.64      583.01     39.37 o
   1   4  17      123.33      124.36     30.05 o
   2   4  17      321.72      353.52     36.76 o
   3   4  17      193.41      158.79     35.77 o
   4   4  17       43.88       23.49     30.65 o
   5   4  17       33.85       32.31     31.83 o
   6   4  17      619.71      581.56     44.99 o
   7   4  17       40.00       53.05     29.99 o
   8   4  17      150.65      153.01     35.04 o
   9   4  17        9.77        8.57     55.03 o
 -10   5  17      245.17      291.21     48.28 o
  -9   5  17      155.96      185.95     65.57 o
  -8   5  17       12.00       52.31     41.94 o
  -7   5  17      462.66      399.58     47.89 o
  -6   5  17      164.10      157.86     37.05 o
  -5   5  17      681.52      696.99     45.97 o
  -4   5  17      295.65      301.27     39.30 o
  -3   5  17      111.14      117.99     31.08 o
  -2   5  17       43.21       29.37     23.29 o
  -1   5  17       82.54       49.31     26.53 o
   0   5  17        9.84       16.52     25.95 o
   1   5  17      342.78      358.47     35.37 o
   2   5  17      434.15      447.61     40.51 o
   3   5  17      146.49      150.62     42.96 o
   4   5  17        2.77       19.13     29.45 o
   5   5  17       73.73       61.00     37.62 o
   6   5  17       72.83       50.30     33.71 o
   7   5  17      281.60      261.12     41.36 o
  -8   6  17       25.57        4.25     68.62 o
  -7   6  17       79.50      135.15     38.81 o
  -6   6  17        7.42       77.37     36.50 o
  -5   6  17        7.27       21.53     29.04 o
  -4   6  17       17.67       40.96     28.99 o
  -3   6  17      339.52      410.51     42.37 o
  -2   6  17        3.00      -21.10     40.44 o
  -1   6  17        6.20      -34.11     54.37 o
   0   6  17        0.97       27.36     27.08 o
   1   6  17      795.73      749.98     46.01 o
   2   6  17      397.42      351.59     40.17 o
   3   6  17      133.16      105.59     33.48 o
   4   6  17      157.00      121.57     36.59 o
   5   6  17        3.54      -32.79     32.79 o
  -4   7  17      123.00      192.45     39.29 o
  -3   7  17       71.84       88.56     84.16 o
  -2   7  17        1.23      -20.36     55.39 o
  -1   7  17        9.36       21.41     27.64 o
   0   7  17       78.04       55.60     34.42 o
   1   7  17        9.01       15.30     34.38 o
   2   7  17      111.05      165.96     40.54 o
 -13   0  18        0.54       40.08     76.22 o
 -12   0  18        4.35      -37.98     40.85 o
 -11   0  18       20.35       42.79     42.81 o
 -10   0  18      131.25      188.33     57.37 o
  -9   0  18       44.62      114.40     31.69 o
  -8   0  18     3918.70     3944.53    104.85 o
  -7   0  18      370.55      388.06     42.70 o
  -6   0  18       32.58       19.89     25.64 o
  -5   0  18       13.43        4.97     32.38 o
  -4   0  18      405.29      391.59     40.25 o
  -3   0  18     4300.70     4036.09     76.03 o
  -2   0  18      824.22      852.96     53.50 o
  -1   0  18     1985.81     2090.00     57.45 o
   0   0  18      987.64      969.88     74.37 o
   1   0  18       30.19       28.40     28.43 o
   2   0  18      567.85      627.02     39.86 o
   3   0  18      180.65      247.96     57.50 o
   4   0  18      175.48      110.65     62.17 o
   5   0  18        1.38       -0.62     51.24 o
   6   0  18      459.22      395.07    113.11 o
   7   0  18       14.12       30.20     56.56 o
   8   0  18        3.04       34.18     59.88 o
   9   0  18        0.22      141.67     93.77 o
  10   0  18       35.25      108.84     63.54 o
 -13   1  18        1.70        0.87     40.37 o
 -12   1  18       69.49       10.45     39.93 o
 -11   1  18      320.59      192.47     41.90 o
 -10   1  18       10.95       36.79     18.97 o
  -9   1  18      210.56      196.84     25.96 o
  -8   1  18      409.10      455.16     41.18 o
  -7   1  18       50.14       29.24     24.83 o
  -6   1  18      226.73      239.69     26.80 o
  -5   1  18      290.56      294.34     27.80 o
  -4   1  18       59.24       81.04     22.45 o
  -3   1  18      545.67      516.76     26.15 o
  -2   1  18       55.02       57.24     21.79 o
  -1   1  18       35.17       78.77     25.24 o
   0   1  18       44.44       47.68     25.07 o
   1   1  18       27.80       55.69     26.29 o
   2   1  18     1231.06     1221.46     43.03 o
   3   1  18       37.73       23.15     27.17 o
   4   1  18       26.36        2.07     27.21 o
   5   1  18     2044.09     1940.88     54.18 o
   6   1  18       67.26       34.60     36.77 o
   7   1  18      111.69       80.35     37.31 o
   8   1  18        6.61       52.07     51.16 o
   9   1  18        0.23      -28.50     52.65 o
  10   1  18        6.44       72.32     41.44 o
 -12   2  18      208.05      173.08     74.68 o
 -11   2  18        0.31      -35.66     35.66 o
 -10   2  18        7.82      -34.86     34.86 o
  -9   2  18     1545.82     1365.46     59.86 o
  -8   2  18        2.57        8.93     22.01 o
  -7   2  18      224.62      201.47     33.92 o
  -6   2  18      228.66      220.32     34.17 o
  -5   2  18     4277.18     4142.92     83.74 o
  -4   2  18      117.77       94.73     24.39 o
  -3   2  18     6900.57     6894.57     88.56 o
  -2   2  18       11.34       19.95     22.54 o
  -1   2  18      622.65      596.46     32.76 o
   0   2  18        0.97       27.35     23.83 o
   1   2  18      116.01      155.41     28.07 o
   2   2  18      791.75      779.75     39.44 o
   3   2  18       43.76       38.94     36.68 o
   4   2  18       52.63       55.95     28.45 o
   5   2  18      196.07      200.55     30.47 o
   6   2  18      407.30      419.22     36.92 o
   7   2  18        6.87       29.52     32.16 o
   8   2  18      936.91      943.19     47.95 o
   9   2  18       40.50       58.96     39.60 o
  10   2  18       61.44       87.97     43.12 o
 -12   3  18      234.17      352.07     55.62 o
 -11   3  18       42.88       48.09     28.64 o
 -10   3  18        0.29       -2.69     28.00 o
  -9   3  18      155.97      160.69     33.95 o
  -8   3  18      106.62      176.00     61.50 o
  -7   3  18       82.88       68.14     42.16 o
  -6   3  18     1202.67     1176.37     66.25 o
  -5   3  18      971.58      916.00     59.31 o
  -4   3  18       65.73       92.32     38.43 o
  -3   3  18       54.10       70.16     30.41 o
  -2   3  18       13.58       -5.46     26.45 o
  -1   3  18       19.01       11.54     26.50 o
   0   3  18        0.00      -11.58     27.89 o
   1   3  18        4.84       43.13     27.41 o
   2   3  18      464.79      464.64     33.93 o
   3   3  18     1041.19     1034.49     41.31 o
   4   3  18      327.53      350.96     33.16 o
   5   3  18      542.23      634.04     57.22 o
   6   3  18     1013.54     1076.62     47.70 o
   7   3  18        0.02       -7.95     28.37 o
   8   3  18       61.97       47.77     31.23 o
   9   3  18        0.35       65.87     32.34 o
 -11   4  18      181.13      259.94     51.07 o
 -10   4  18       46.94      187.64     39.34 o
  -9   4  18        4.18       52.70     30.17 o
  -8   4  18       60.97       80.90     32.00 o
  -7   4  18        1.70      -12.52     40.26 o
  -6   4  18        2.30        6.56     33.47 o
  -5   4  18       29.69       24.89     25.27 o
  -4   4  18       11.13       19.18     25.62 o
  -3   4  18       87.66       94.80     29.62 o
  -2   4  18       52.52       82.37     25.61 o
  -1   4  18      120.17      140.53     29.44 o
   0   4  18     1201.36     1133.42     48.26 o
   1   4  18      104.47       77.19     30.13 o
   2   4  18      413.57      404.72     37.38 o
   3   4  18       23.41       58.53     31.19 o
   4   4  18       48.66       26.29     29.23 o
   5   4  18      463.17      436.44     47.29 o
   6   4  18       66.16       68.84     35.51 o
   7   4  18     1017.75      925.96     56.82 o
   8   4  18       34.77       58.49     36.49 o
  -9   5  18       14.51       44.99     33.67 o
  -8   5  18       82.65      116.40     37.35 o
  -7   5  18       77.64      130.70     65.85 o
  -6   5  18      161.75      264.59     43.41 o
  -5   5  18       23.58      -44.94     44.94 o
  -4   5  18      133.29      135.67     32.10 o
  -3   5  18      191.09      224.54     40.17 o
  -2   5  18      257.64      222.52     37.01 o
  -1   5  18      279.56      281.00     33.13 o
   0   5  18        9.76       24.18     26.72 o
   1   5  18      116.91      100.06     30.34 o
   2   5  18       19.71       14.37     29.09 o
   3   5  18        8.38       40.54     31.26 o
   4   5  18       68.52       49.23     31.32 o
   5   5  18       74.43       93.53     33.24 o
   6   5  18       19.93       12.15     53.53 o
   7   5  18        9.85      -29.36     68.19 o
  -7   6  18        1.58       87.94     38.36 o
  -6   6  18        0.37       55.14     36.92 o
  -5   6  18       28.82       27.96     43.45 o
  -4   6  18        5.02       -6.61     29.68 o
  -3   6  18       16.64       57.42     52.75 o
  -2   6  18       95.93       66.44     34.39 o
  -1   6  18       13.36       32.22     27.23 o
   0   6  18      177.03      166.94     31.18 o
   1   6  18      304.81      260.75     35.71 o
   2   6  18      430.88      490.16     42.86 o
   3   6  18       36.51       51.70     32.51 o
   4   6  18      230.07      279.11     41.06 o
   5   6  18       23.26       29.46     57.20 o
  -3   7  18       57.11       59.50     58.25 o
  -2   7  18       53.72       55.87     37.56 o
  -1   7  18        2.71      -14.33     34.75 o
   0   7  18       59.81       46.62     44.26 o
 -12   1  19        0.44       -0.09     39.05 o
 -11   1  19      354.54      425.70     49.79 o
 -10   1  19      332.49      372.69     41.80 o
  -9   1  19      281.30      276.58     28.40 o
  -8   1  19      249.57      240.85     26.80 o
  -7   1  19      218.28      204.47     26.12 o
  -6   1  19        0.09       -4.30     19.36 o
  -5   1  19     1596.14     1527.62     62.95 o
  -4   1  19      635.54      612.13     33.58 o
  -3   1  19       64.33       89.07     22.61 o
  -2   1  19       18.46        4.27     23.80 o
  -1   1  19      122.08      128.83     25.79 o
   0   1  19      371.53      408.65     31.49 o
   1   1  19      117.18       91.69     28.21 o
   2   1  19      403.27      413.45     33.90 o
   3   1  19     2013.50     2031.05     52.88 o
   4   1  19       18.21       32.78     27.62 o
   5   1  19     2358.96     2171.43     71.04 o
   6   1  19      357.16      336.28     45.77 o
   7   1  19        0.16       89.29     41.23 o
   8   1  19      328.29      337.74     46.95 o
   9   1  19      392.86      468.10     50.92 o
  10   1  19        3.64      130.44     43.55 o
 -12   2  19       41.83       69.45     40.91 o
 -11   2  19      308.36      376.52     42.97 o
 -10   2  19       30.99        7.37     27.27 o
  -9   2  19      196.30      204.43     35.71 o
  -8   2  19        4.40       -0.03     38.14 o
  -7   2  19      142.62      160.28     44.95 o
  -6   2  19        0.98       -7.23     25.65 o
  -5   2  19     2390.85     2338.26    113.06 o
  -4   2  19     1953.28     1927.05     51.78 o
  -3   2  19     5590.18     5370.76    150.60 o
  -2   2  19     4784.22     4737.42     78.43 o
  -1   2  19       33.43       51.59     24.62 o
   0   2  19      791.69      732.56     37.33 o
   1   2  19      320.97      299.88     31.28 o
   2   2  19       79.82      122.55     29.06 o
   3   2  19      786.70      733.45     39.47 o
   4   2  19       53.00       41.07     26.67 o
   5   2  19       29.33       75.66     30.65 o
   6   2  19      447.74      480.73     38.66 o
   7   2  19      443.35      439.40     40.19 o
   8   2  19      310.30      382.02     51.75 o
   9   2  19       42.14       94.50     46.37 o
 -11   3  19      305.35      350.06     42.48 o
 -10   3  19      114.90      123.61     44.65 o
  -9   3  19        0.51       22.48     29.79 o
  -8   3  19       34.83       -6.86     28.99 o
  -7   3  19      111.93      136.78     35.03 o
  -6   3  19     2286.09     2210.36     86.93 o
  -5   3  19      230.65      258.06     49.33 o
  -4   3  19        4.21       -5.09     23.23 o
  -3   3  19      329.49      293.45     39.09 o
  -2   3  19      127.15      107.42     27.63 o
  -1   3  19      157.99      194.74     32.02 o
   0   3  19     1259.37     1289.29     69.10 o
   1   3  19      177.54      153.54     30.81 o
   2   3  19      133.10      136.30     27.52 o
   3   3  19      102.17      113.33     27.66 o
   4   3  19        7.87       18.92     26.37 o
   5   3  19       46.56       98.66     30.55 o
   6   3  19      196.97      270.92     35.66 o
   7   3  19      184.89      196.92     35.36 o
   8   3  19      192.85      294.96     37.44 o
   9   3  19       26.18       22.44     38.91 o
 -10   4  19        0.27       57.39     38.46 o
  -9   4  19      182.81      169.07     41.29 o
  -8   4  19        5.95       -7.32     30.21 o
  -7   4  19       13.70       14.93     33.25 o
  -6   4  19       11.39       47.97     29.86 o
  -5   4  19      213.52      221.72     39.35 o
  -4   4  19       80.04       64.92     28.78 o
  -3   4  19      280.63      303.32     40.35 o
  -2   4  19      686.43      655.97     55.09 o
  -1   4  19        0.40       16.09     26.20 o
   0   4  19      111.03       76.19     28.28 o
   1   4  19       22.64        1.79     26.91 o
   2   4  19      557.88      475.64     39.92 o
   3   4  19       78.60       87.49     31.92 o
   4   4  19      124.18      204.05     44.18 o
   5   4  19      231.30      259.54     39.75 o
   6   4  19      164.75      232.41     48.15 o
   7   4  19      808.26      745.07     53.01 o
   8   4  19        7.13       -4.37     42.86 o
  -9   5  19        4.68       19.22     52.64 o
  -8   5  19      248.43      370.64     83.34 o
  -7   5  19        2.24       38.49     33.63 o
  -6   5  19      465.94      512.34     58.84 o
  -5   5  19      378.73      372.36     46.49 o
  -4   5  19       98.38       23.92     30.91 o
  -3   5  19       19.33       52.56     28.93 o
  -2   5  19      220.10      262.68     38.91 o
  -1   5  19       49.47       54.38     27.84 o
   0   5  19      101.21      162.07     32.01 o
   1   5  19      197.91      245.19     35.21 o
   2   5  19       15.45      -19.86     29.97 o
   3   5  19       48.88       24.21     31.45 o
   4   5  19        6.82      -12.21     32.67 o
   5   5  19        3.53      -54.99     54.99 o
   6   5  19       12.97      -17.19     34.18 o
  -6   6  19       50.63       75.55     38.15 o
  -5   6  19       43.55       88.86     46.02 o
  -4   6  19        0.81      -27.82     27.82 o
  -3   6  19        4.49       -7.76     30.69 o
  -2   6  19        3.88      -35.38     35.38 o
  -1   6  19        0.34      -25.93     32.58 o
   0   6  19        2.41      -32.43     32.43 o
   1   6  19        0.14      -39.74     39.74 o
   2   6  19       82.93       56.70     74.19 o
   3   6  19       25.42       -4.47     32.34 o
   4   6  19        8.53       -3.66     33.99 o
 -12   0  20        8.36       89.87     66.72 o
 -11   0  20        1.96       53.27     50.15 o
 -10   0  20      117.87      183.47     37.81 o
  -9   0  20       14.93       -3.00     25.21 o
  -8   0  20       45.94       26.33     28.71 o
  -7   0  20        0.03       26.06     34.23 o
  -6   0  20      188.11      231.23     47.32 o
  -5   0  20      730.80      756.68     85.46 o
  -4   0  20    29366.55    30938.03    417.14 o
  -3   0  20      272.04      238.68     42.21 o
  -2   0  20    13209.59    13583.26    143.41 o
  -1   0  20      234.84      291.16     49.14 o
   0   0  20       29.45       83.34     33.21 o
   1   0  20      950.06      906.24     70.40 o
   2   0  20        8.40       46.44     52.57 o
   3   0  20     1996.65     2013.82    143.48 o
   4   0  20      486.13      474.02     99.64 o
   5   0  20      203.26      158.11     61.58 o
   6   0  20       84.57       98.03     61.81 o
   7   0  20       59.38       97.40     60.12 o
   8   0  20       10.61       26.59     61.66 o
   9   0  20       21.28       77.07     60.05 o
 -12   1  20        2.65       43.64     30.84 o
 -11   1  20       10.79       59.74     42.34 o
 -10   1  20     1195.43     1135.16     57.09 o
  -9   1  20       21.47       67.10     60.92 o
  -8   1  20       66.46       23.30     26.40 o
  -7   1  20       86.53      106.14     33.09 o
  -6   1  20      204.66      252.10     27.35 o
  -5   1  20       19.90       15.80     20.85 o
  -4   1  20     3312.49     3373.99     64.23 o
  -3   1  20        6.57      -10.75     23.39 o
  -2   1  20      953.66      899.65     38.86 o
  -1   1  20      443.69      474.53     33.83 o
   0   1  20       75.20      110.82     28.52 o
   1   1  20      163.94      158.21     29.15 o
   2   1  20        2.72       42.11     28.67 o
   3   1  20       91.22       48.92     27.66 o
   4   1  20        1.23       30.18     37.71 o
   5   1  20      229.54      240.08     42.64 o
   6   1  20       39.53       38.33     40.06 o
   7   1  20        0.18        3.06     41.19 o
   8   1  20      302.44      294.33     48.52 o
   9   1  20      103.76      159.03     45.48 o
 -12   2  20       68.10      129.53     42.72 o
 -11   2  20        0.33       33.60     30.19 o
 -10   2  20       52.16       70.90     30.35 o
  -9   2  20       22.21       53.38     28.40 o
  -8   2  20       32.27       10.77     34.60 o
  -7   2  20      377.40      384.79     39.35 o
  -6   2  20       73.10       64.91     31.89 o
  -5   2  20     1217.32     1131.30     62.66 o
  -4   2  20       70.53       41.84     29.79 o
  -3   2  20       42.45       30.33     29.78 o
  -2   2  20      397.10      404.03     31.50 o
  -1   2  20       16.18       15.60     24.76 o
   0   2  20       69.72       82.29     28.46 o
   1   2  20     1200.13     1161.34     44.49 o
   2   2  20        0.16      -15.95     29.49 o
   3   2  20      387.76      397.03     33.71 o
   4   2  20       18.32       35.93     28.10 o
   5   2  20       85.26      134.76     31.86 o
   6   2  20       20.58       72.63     32.04 o
   7   2  20       76.01      118.46     42.35 o
   8   2  20       12.96       21.23     48.79 o
   9   2  20       37.82       74.11     63.99 o
 -11   3  20       90.03      159.48     41.22 o
 -10   3  20      353.39      432.48     51.73 o
  -9   3  20      354.75      445.97     52.10 o
  -8   3  20       46.91       59.65     68.18 o
  -7   3  20       36.95       80.79     54.49 o
  -6   3  20       53.19       35.01     30.61 o
  -5   3  20      311.72      269.34     41.33 o
  -4   3  20      149.80      167.20     34.16 o
  -3   3  20      291.34      273.30     36.73 o
  -2   3  20      465.17      401.94     40.52 o
  -1   3  20       30.94       45.52     27.60 o
   0   3  20      120.98       53.22     32.02 o
   1   3  20       70.04       76.90     44.11 o
   2   3  20       15.68       28.17     30.57 o
   3   3  20      181.34      162.22     37.25 o
   4   3  20       29.44       36.36     28.14 o
   5   3  20      285.23      303.96     35.24 o
   6   3  20      128.22       93.01     32.99 o
   7   3  20      711.01      720.95     45.65 o
   8   3  20       19.08       56.24     33.81 o
 -10   4  20       22.26       92.43     35.72 o
  -9   4  20        2.53      125.87     37.96 o
  -8   4  20      883.95      836.89     63.60 o
  -7   4  20      364.88      367.71     47.15 o
  -6   4  20       18.32        5.66     28.33 o
  -5   4  20       89.69      109.69     32.16 o
  -4   4  20        8.38       11.25     27.50 o
  -3   4  20        3.52       37.69     30.81 o
  -2   4  20       99.97       54.46     31.16 o
  -1   4  20       72.73       85.95     26.83 o
   0   4  20      136.27      137.13     30.72 o
   1   4  20       37.47       68.27     30.13 o
   2   4  20      166.73      152.08     33.70 o
   3   4  20       68.83       71.94     31.98 o
   4   4  20       88.72      136.78     36.02 o
   5   4  20       70.98       94.40     37.67 o
   6   4  20       25.20       12.84     44.23 o
   7   4  20     1052.89     1055.59     91.09 o
  -8   5  20        0.05       74.47     56.72 o
  -7   5  20        0.98        5.84     32.40 o
  -6   5  20        0.16       22.47     50.91 o
  -5   5  20       70.41      122.53     39.77 o
  -4   5  20       54.91       40.70     29.28 o
  -3   5  20       12.23       34.91     31.60 o
  -2   5  20      154.33      110.87     34.65 o
  -1   5  20       23.47       19.36     31.80 o
   0   5  20       81.76       34.49     28.75 o
   1   5  20      178.17      186.15     34.32 o
   2   5  20      144.07      189.14     35.08 o
   3   5  20       74.40      119.72     33.82 o
   4   5  20        4.38        0.64     30.77 o
   5   5  20        9.28        7.73     34.32 o
  -6   6  20        1.81      -30.95     30.95 o
  -5   6  20       55.19       84.62     38.34 o
  -4   6  20        1.95        2.70     31.25 o
  -3   6  20        8.59       27.84     31.08 o
  -2   6  20       31.76       -5.33     32.66 o
  -1   6  20        8.54       -4.31     33.09 o
   0   6  20       14.76      -33.79     42.55 o
   1   6  20        0.18      -12.69     30.55 o
   2   6  20        0.10      -30.38     30.38 o
   3   6  20       25.85       -0.39     42.58 o
 -12   1  21      798.84      953.10     58.52 o
 -11   1  21      125.95      163.42     45.97 o
 -10   1  21     1437.86     1480.46     65.21 o
  -9   1  21     1288.62     1272.37     60.29 o
  -8   1  21        2.28        7.44     20.57 o
  -7   1  21      538.40      528.59     34.44 o
  -6   1  21      919.48      934.15     40.20 o
  -5   1  21     1429.42     1335.22     45.77 o
  -4   1  21     1275.81     1195.46     49.33 o
  -3   1  21      806.06      764.44     44.26 o
  -2   1  21      160.03      156.10     27.26 o
  -1   1  21      256.27      233.07     30.10 o
   0   1  21       28.50       14.45     27.77 o
   1   1  21        3.69      -26.57     26.57 o
   2   1  21        8.84       38.27     26.59 o
   3   1  21      101.18       85.61     36.97 o
   4   1  21      351.86      435.59     46.77 o
   5   1  21       92.82      142.85     41.16 o
   6   1  21      201.19      168.18     49.66 o
   7   1  21      245.11      246.90     46.33 o
   8   1  21      560.25      605.34     55.87 o
   9   1  21      149.86      259.08     49.33 o
 -11   2  21       13.69       15.43     28.54 o
 -10   2  21       34.23       44.46     30.43 o
  -9   2  21      165.83      205.31     36.42 o
  -8   2  21      111.60      131.85     36.23 o
  -7   2  21      616.38      677.45     54.81 o
  -6   2  21      172.10      225.72     38.51 o
  -5   2  21       40.35       11.47     30.01 o
  -4   2  21      792.13      863.85     83.29 o
  -3   2  21      838.30      837.24     50.00 o
  -2   2  21      457.07      429.98     36.18 o
  -1   2  21       80.33      100.95     26.77 o
   0   2  21       88.59      117.11     29.00 o
   1   2  21     1082.47      997.06     41.94 o
   2   2  21      254.24      283.54     35.57 o
   3   2  21      218.95      163.32     31.30 o
   4   2  21      149.44      130.09     30.56 o
   5   2  21        2.61        6.08     32.55 o
   6   2  21      252.29      217.49     65.31 o
   7   2  21       46.72       77.61     40.55 o
   8   2  21       98.28      163.50     44.33 o
 -10   3  21       27.63       83.35     33.41 o
  -9   3  21        1.69       -2.78     30.03 o
  -8   3  21       10.98       27.16     32.63 o
  -7   3  21      249.66      216.59     42.63 o
  -6   3  21       29.50       70.16     33.89 o
  -5   3  21       23.16        3.17     29.81 o
  -4   3  21      202.13      250.94     44.22 o
  -3   3  21      598.09      593.45     46.00 o
  -2   3  21      855.07      761.43     74.79 o
  -1   3  21     1224.76     1183.68     49.84 o
   0   3  21      268.67      201.08     34.77 o
   1   3  21       58.11       68.35     29.65 o
   2   3  21       10.97       10.18     28.70 o
   3   3  21       93.39      103.67     59.75 o
   4   3  21      530.32      522.01     39.21 o
   5   3  21      263.16      287.69     36.49 o
   6   3  21       87.65      105.05     34.84 o
   7   3  21       29.99       50.82     32.70 o
  -9   4  21      288.48      346.53     49.82 o
  -8   4  21      138.93      201.68     41.93 o
  -7   4  21       10.06       33.36     54.55 o
  -6   4  21        0.76      -21.31     29.88 o
  -5   4  21      100.62       38.02     38.90 o
  -4   4  21      187.20      328.09    103.66 o
  -3   4  21       54.65       64.56     52.83 o
  -2   4  21      100.40       76.25     31.46 o
  -1   4  21      113.34      107.27     29.22 o
   0   4  21       29.52       18.91     31.79 o
   1   4  21        4.19      -19.80     28.01 o
   2   4  21      147.87      131.63     33.57 o
   3   4  21        8.88      -30.08     30.08 o
   4   4  21      127.64      168.51     40.69 o
   5   4  21       44.83       -6.70     37.70 o
   6   4  21        6.51        8.26     37.23 o
  -8   5  21       20.21      110.40     38.61 o
  -7   5  21        2.16       13.35     33.10 o
  -6   5  21       18.96       57.27     41.24 o
  -5   5  21        0.27       18.13     32.50 o
  -4   5  21      169.20      208.34     37.40 o
  -3   5  21       60.78       34.74     32.40 o
  -2   5  21      140.74      144.17     36.61 o
  -1   5  21     1050.18     1100.38     60.72 o
   0   5  21       37.21       43.67     30.24 o
   1   5  21       53.76      100.12     47.49 o
   2   5  21      115.68      116.47     35.59 o
   3   5  21       52.27       47.24     31.84 o
   4   5  21      213.86      218.17     38.39 o
   5   5  21      233.22      204.75     68.21 o
  -4   6  21       12.83       32.58     33.70 o
  -3   6  21        0.66       43.35     34.51 o
  -2   6  21       11.10        7.10     36.04 o
  -1   6  21       35.46       76.80     39.59 o
   0   6  21       12.20      -45.39     45.39 o
   1   6  21        0.36       53.04     33.62 o
   2   6  21       11.01      -10.23     65.93 o
 -11   0  22      606.38      601.38     56.22 o
 -10   0  22       19.72       22.18     31.58 o
  -9   0  22       75.97       90.48     46.56 o
  -8   0  22       38.79       46.60     33.76 o
  -7   0  22       41.86       58.18     58.68 o
  -6   0  22      398.65      393.11     62.53 o
  -5   0  22      380.20      413.01     44.22 o
  -4   0  22      243.65      271.12     40.89 o
  -3   0  22      481.54      430.63     45.04 o
  -2   0  22       10.40       13.44     41.70 o
  -1   0  22     1018.88     1033.63     67.84 o
   0   0  22     5366.32     5212.51    132.31 o
   1   0  22        1.24      -36.25     48.99 o
   2   0  22     1892.84     1824.51     92.36 o
   3   0  22        6.51      101.81     54.77 o
   4   0  22       15.37       45.74     57.71 o
   5   0  22      367.96      321.72     70.16 o
   6   0  22     1477.52     1398.70     92.63 o
   7   0  22        0.05      -23.88     60.13 o
   8   0  22      644.47      777.09     87.80 o
 -11   1  22      212.67      237.39     39.12 o
 -10   1  22       13.28       28.01     66.75 o
  -9   1  22        8.99       49.24     28.90 o
  -8   1  22      306.79      348.05     39.65 o
  -7   1  22       13.59       31.49     20.71 o
  -6   1  22     1594.94     1552.17     49.40 o
  -5   1  22     1122.86     1160.24     50.58 o
  -4   1  22       53.46       42.52     26.08 o
  -3   1  22      148.70      136.10     30.60 o
  -2   1  22       50.08       69.02     28.67 o
  -1   1  22        0.35        9.47     25.56 o
   0   1  22      222.79      202.84     29.94 o
   1   1  22        8.37       26.83     30.44 o
   2   1  22       77.89       79.02     37.57 o
   3   1  22      114.41       96.42     39.44 o
   4   1  22       21.06       41.45     39.67 o
   5   1  22       35.52       45.80     41.47 o
   6   1  22       50.56      122.70     43.42 o
   7   1  22        1.59       14.41     43.73 o
   8   1  22      134.42      207.99     47.22 o
 -11   2  22       38.75      111.17     37.24 o
 -10   2  22        0.87        4.35     34.44 o
  -9   2  22       68.96      138.57     57.64 o
  -8   2  22       37.78       75.14     34.92 o
  -7   2  22       24.07      -16.97     29.59 o
  -6   2  22       35.81        6.45     70.41 o
  -5   2  22      579.37      588.80     61.12 o
  -4   2  22      185.84      216.88     40.87 o
  -3   2  22     3714.75     3685.94    104.93 o
  -2   2  22        0.57      -16.35     33.79 o
  -1   2  22       90.38       88.09     40.71 o
   0   2  22      215.95      233.51     30.67 o
   1   2  22      365.84      294.26     33.42 o
   2   2  22      153.71      185.28     30.91 o
   3   2  22      117.20      113.05     30.60 o
   4   2  22       61.95       90.17     30.93 o
   5   2  22      178.97      169.80     42.79 o
   6   2  22      547.33      595.47     52.63 o
   7   2  22        0.04        8.30     38.13 o
   8   2  22      158.62      204.91     47.30 o
 -10   3  22        0.68       50.07     36.64 o
  -9   3  22      390.73      407.13     50.46 o
  -8   3  22       11.26       24.69     29.43 o
  -7   3  22       91.26      157.28     95.02 o
  -6   3  22      494.97      523.46     51.99 o
  -5   3  22      205.40      297.95     44.09 o
  -4   3  22      572.26      602.31     85.57 o
  -3   3  22      143.71      144.03     33.19 o
  -2   3  22       15.86       -9.31     28.87 o
  -1   3  22       37.03       54.02     28.92 o
   0   3  22        2.80       21.59     29.03 o
   1   3  22      992.13      903.35     48.73 o
   2   3  22       45.21       28.46     30.75 o
   3   3  22      380.52      304.02     36.84 o
   4   3  22       58.90       71.92     39.34 o
   5   3  22      177.08      222.97     34.67 o
   6   3  22       16.46       54.03     32.86 o
   7   3  22        2.75       43.54     77.60 o
  -9   4  22      261.77      357.17     51.33 o
  -8   4  22      767.19      833.90     64.27 o
  -7   4  22       10.95       61.22     33.17 o
  -6   4  22      145.93      211.86     61.12 o
  -5   4  22        0.42       30.33     34.61 o
  -4   4  22      303.17      311.90     45.55 o
  -3   4  22      684.20      763.36     52.72 o
  -2   4  22      237.27      178.90     39.01 o
  -1   4  22       36.89       35.61     41.76 o
   0   4  22       55.58       65.31     31.09 o
   1   4  22       30.12        4.49     47.87 o
   2   4  22        0.75      -28.75     28.75 o
   3   4  22        3.82       33.52     37.11 o
   4   4  22       20.58       55.98     56.33 o
   5   4  22       19.33       -3.97     47.65 o
   6   4  22       69.19      133.09     80.79 o
  -7   5  22        7.50        1.20     33.77 o
  -6   5  22       27.86       86.82     36.91 o
  -5   5  22        5.16       12.87     77.09 o
  -4   5  22       10.08       61.06     45.09 o
  -3   5  22        9.18      -24.70     32.76 o
  -2   5  22       44.40      -16.19     70.07 o
  -1   5  22       29.24       21.13     32.72 o
   0   5  22      121.69      119.32     32.74 o
   1   5  22      120.80      138.29     57.02 o
   2   5  22       66.09       43.74     36.42 o
   3   5  22       58.55       18.44     34.41 o
   4   5  22       19.40      -20.27     52.32 o
  -2   6  22      112.58      141.85     40.32 o
  -1   6  22        2.95       11.00     37.28 o
 -11   1  23      341.67      411.41     65.26 o
 -10   1  23        8.06       50.19     29.39 o
  -9   1  23       34.06       38.91     29.78 o
  -8   1  23       94.15      118.96     31.83 o
  -7   1  23      179.41      220.19     69.65 o
  -6   1  23     1775.69     1717.70     61.49 o
  -5   1  23      762.41      878.24     52.51 o
  -4   1  23     1121.89     1144.45     51.00 o
  -3   1  23      233.03      271.94     33.35 o
  -2   1  23     2343.89     2344.65     61.14 o
  -1   1  23       65.78       13.42     36.67 o
   0   1  23      678.91      627.34     45.29 o
   1   1  23     1612.91     1555.01     61.48 o
   2   1  23      736.08      573.13     68.14 o
   3   1  23      135.28      146.75     41.25 o
   4   1  23        9.79       60.41     43.11 o
   5   1  23        6.22       20.53     41.82 o
   6   1  23        7.96      -30.28     43.70 o
   7   1  23       11.92       73.33     62.67 o
 -10   2  23      357.99      447.61     52.86 o
  -9   2  23       82.25       83.23     49.93 o
  -8   2  23       44.18       71.41     43.68 o
  -7   2  23       30.22       60.65     83.56 o
  -6   2  23       14.14       52.92     33.86 o
  -5   2  23      243.60      196.46     86.55 o
  -4   2  23      939.87      887.29     60.85 o
  -3   2  23     1620.79     1700.92    182.93 o
  -2   2  23     1528.18     1748.80     66.95 o
  -1   2  23       87.09      104.10     35.68 o
   0   2  23      330.51      388.54     34.10 o
   1   2  23      595.99      568.85     41.14 o
   2   2  23       38.54        3.82     28.35 o
   3   2  23       10.92        3.28     36.13 o
   4   2  23        2.21      -17.61     39.29 o
   5   2  23       26.67       -4.35     39.34 o
   6   2  23      688.01      820.92     58.92 o
   7   2  23      158.54      180.64     47.52 o
  -9   3  23      291.34      358.82     83.99 o
  -8   3  23       11.73       51.24     35.79 o
  -7   3  23       19.80       42.74     33.13 o
  -6   3  23       54.96       61.82     33.83 o
  -5   3  23      232.42      174.43     43.20 o
  -4   3  23       42.77       66.15     37.59 o
  -3   3  23        2.92        3.71     36.43 o
  -2   3  23       10.04        4.21     33.76 o
  -1   3  23        2.31      -29.15     42.02 o
   0   3  23      345.24      316.24     37.47 o
   1   3  23       24.34       -1.06     32.27 o
   2   3  23      162.61      228.50     36.94 o
   3   3  23      701.95      624.29     45.03 o
   4   3  23      154.09      166.59     36.95 o
   5   3  23       64.48       43.99     37.21 o
   6   3  23       18.29       -7.03     71.21 o
  -8   4  23        1.09       35.92     32.64 o
  -7   4  23       21.75       49.92     35.33 o
  -6   4  23        4.65        3.25     38.95 o
  -5   4  23       17.30        5.13     32.17 o
  -4   4  23      107.97      197.92     89.26 o
  -3   4  23      136.82       86.37     35.44 o
  -2   4  23        3.59       30.55     32.61 o
  -1   4  23       27.28       23.91     32.73 o
   0   4  23       64.09       68.89     30.30 o
   1   4  23       34.81       60.15     32.67 o
   2   4  23        3.47       -1.91     31.73 o
   3   4  23        0.42      -31.00     31.00 o
   4   4  23       89.45      158.02     38.34 o
   5   4  23        5.83       19.80     35.87 o
  -6   5  23       13.32       48.30     42.32 o
  -5   5  23        0.03       24.95     35.74 o
  -4   5  23        0.05       21.81     35.59 o
  -3   5  23        8.44       -9.62     42.27 o
  -2   5  23       14.67      -27.45     50.72 o
  -1   5  23      108.57       70.31     37.47 o
   0   5  23       79.03       54.98     39.38 o
   1   5  23      146.97      139.27     34.07 o
   2   5  23       37.19       10.05     31.97 o
   3   5  23      614.04      621.90     49.59 o
 -10   0  24       14.20      -15.53     32.14 o
  -9   0  24      280.16      294.50     44.16 o
  -8   0  24       54.66       84.33     35.83 o
  -7   0  24      366.17      408.95     46.43 o
  -6   0  24        2.66        0.71     30.89 o
  -5   0  24        4.39       22.17     35.54 o
  -4   0  24        3.35       17.60     46.07 o
  -3   0  24      112.65       24.99     47.16 o
  -2   0  24      274.33      169.18     58.24 o
  -1   0  24        0.08       15.47     44.58 o
   0   0  24        0.41       56.65     48.78 o
   1   0  24      118.25      104.57     53.16 o
   2   0  24     1165.41      943.81     79.09 o
   3   0  24      322.19      244.72     61.90 o
   4   0  24      182.90      155.15     63.31 o
   5   0  24      108.46      199.50     68.95 o
   6   0  24      746.98      817.15     86.93 o
   7   0  24      610.05      762.94     90.29 o
 -10   1  24       75.17      128.66     33.97 o
  -9   1  24       48.39      101.91     33.35 o
  -8   1  24       41.80       63.22     35.91 o
  -7   1  24      201.02      259.23     40.92 o
  -6   1  24        1.45       14.60     33.02 o
  -5   1  24       55.84       71.11     27.12 o
  -4   1  24      180.59      174.19     37.60 o
  -3   1  24      510.65      488.25     41.23 o
  -2   1  24      982.12      933.20     49.14 o
  -1   1  24       89.16      109.15     33.09 o
   0   1  24      160.11      175.93     38.09 o
   1   1  24       47.67       60.50     38.83 o
   2   1  24      774.95      728.33     52.52 o
   3   1  24       18.87        6.89     38.21 o
   4   1  24        7.46        4.62     41.64 o
   5   1  24        0.60       89.82     45.61 o
   6   1  24        0.58       24.64     45.33 o
   7   1  24       71.30      121.08     47.42 o
 -10   2  24      171.74      252.46     44.71 o
  -9   2  24      318.16      357.02     48.17 o
  -8   2  24       41.70       57.31     38.14 o
  -7   2  24      107.36       57.76     61.01 o
  -6   2  24       17.12       54.98     40.31 o
  -5   2  24      139.66      163.37     41.58 o
  -4   2  24        5.71       26.95     35.91 o
  -3   2  24        0.87       83.18     40.01 o
  -2   2  24       79.00      106.91     36.69 o
  -1   2  24       17.30       70.07     33.71 o
   0   2  24      327.15      314.24     49.07 o
   1   2  24     1013.75      992.82     44.60 o
   2   2  24        4.29       -2.18     36.36 o
   3   2  24        6.11        9.93     38.76 o
   4   2  24      352.85      386.58     48.01 o
   5   2  24       39.88       11.37     43.07 o
   6   2  24      119.55       64.92     50.41 o
  -9   3  24       17.98       69.64     51.61 o
  -8   3  24       35.43       15.38     38.25 o
  -7   3  24      146.98      213.35     43.30 o
  -6   3  24        0.94       53.01     34.64 o
  -5   3  24      226.23      282.65     45.93 o
  -4   3  24      883.28      818.89     63.19 o
  -3   3  24        8.05      -21.97     35.83 o
  -2   3  24     1169.41     1137.15     61.92 o
  -1   3  24     1382.21     1290.92     64.86 o
   0   3  24        0.84      -30.03     30.03 o
   1   3  24      323.02      388.21     40.57 o
   2   3  24      531.78      618.45     46.16 o
   3   3  24       10.05       -3.77     53.95 o
   4   3  24        0.22      -35.76     35.76 o
   5   3  24       44.54      118.26     55.35 o
  -7   4  24        7.57       29.41     31.73 o
  -6   4  24       70.74       51.26     36.20 o
  -5   4  24      159.98      113.67     37.49 o
  -4   4  24     1666.94     1714.13     86.14 o
  -3   4  24       44.65       27.81     35.77 o
  -2   4  24     1410.48     1460.02     93.76 o
  -1   4  24       18.71       46.14     36.37 o
   0   4  24        2.40      -33.81     33.81 o
   1   4  24      172.38      202.46     54.89 o
   2   4  24       89.17       60.42     34.13 o
   3   4  24       28.35       18.44     34.99 o
   4   4  24        0.03      -33.16     33.16 o
  -4   5  24        0.96        1.76     37.00 o
  -3   5  24       14.97       12.59     37.27 o
  -2   5  24        4.05      -32.04     32.04 o
  -1   5  24       41.76       10.31     36.63 o
   0   5  24       56.49       -8.48     61.11 o
   1   5  24        0.77       34.24     34.14 o
  -9   1  25       74.18      112.43     37.26 o
  -8   1  25       59.72       97.69     35.55 o
  -7   1  25      386.02      393.88     64.00 o
  -6   1  25      139.71      154.61     66.99 o
  -5   1  25       19.84       54.61     36.84 o
  -4   1  25       51.62      106.18     31.42 o
  -3   1  25     1074.11     1152.59     54.97 o
  -2   1  25      194.79      196.50     45.40 o
  -1   1  25     3150.52     3088.39     89.67 o
   0   1  25      249.54      306.17     52.82 o
   1   1  25       14.02       12.51     38.98 o
   2   1  25        5.19       41.87     41.84 o
   3   1  25      120.54       70.10     41.22 o
   4   1  25      623.45      707.58     57.58 o
   5   1  25      386.42      456.59     54.21 o
   6   1  25       29.17       59.99     64.74 o
  -9   2  25      428.96      443.51     53.57 o
  -8   2  25       67.17       34.73     52.32 o
  -7   2  25      180.23      248.22     74.32 o
  -6   2  25      815.02      808.58     60.15 o
  -5   2  25        2.45       41.96     60.74 o
  -4   2  25        0.69       -1.54     33.42 o
  -3   2  25        5.85        6.57     38.03 o
  -2   2  25        7.27       16.02     37.92 o
  -1   2  25       64.84       48.92     52.38 o
   0   2  25      156.47      183.34     36.35 o
   1   2  25      203.17      215.50     71.62 o
   2   2  25      117.77      166.13     61.13 o
   3   2  25       57.19       63.54     40.80 o
   4   2  25       44.44      133.05     43.93 o
   5   2  25       43.89       29.18     44.34 o
  -8   3  25       28.66       26.73    121.97 o
  -7   3  25       39.75       55.39     60.52 o
  -6   3  25      105.36      115.08     44.50 o
  -5   3  25      613.65      611.34     57.96 o
  -4   3  25        6.46       27.61     59.38 o
  -3   3  25      322.18      283.85     92.09 o
  -2   3  25      135.81      164.05     51.88 o
  -1   3  25      260.30      183.94     41.16 o
   0   3  25        3.59       28.61     34.45 o
   1   3  25       52.48       59.71     37.77 o
   2   3  25      112.26      146.06     36.48 o
   3   3  25       21.52       -3.68     62.51 o
   4   3  25      314.28      360.12     74.74 o
  -6   4  25       64.86       44.32     50.74 o
  -5   4  25      286.06      327.09     57.53 o
  -4   4  25       80.70      158.63     40.36 o
  -3   4  25      116.16      176.56     43.58 o
  -2   4  25      499.44      407.02     46.56 o
  -1   4  25       44.35      -15.26     35.95 o
   0   4  25      109.46       66.03     52.36 o
   1   4  25       45.15       98.24     58.47 o
   2   4  25        1.33       47.16     41.86 o
   3   4  25        3.62        3.88     35.44 o
  -8   0  26     2073.95     1890.86    120.61 o
  -7   0  26      142.77      125.50     51.18 o
  -6   0  26       84.67       84.21     46.29 o
  -5   0  26       15.78      -38.14     38.14 o
  -4   0  26      107.62      130.06     54.11 o
  -3   0  26      413.12      429.63     74.21 o
  -2   0  26       78.38       24.56     54.00 o
  -1   0  26       27.71      -50.96     50.96 o
   0   0  26        1.78        7.20     49.03 o
   1   0  26      107.74      149.33     92.30 o
   2   0  26        5.49      -29.78     84.59 o
   3   0  26       82.59      154.19     64.73 o
   4   0  26        5.51      106.00     73.67 o
   5   0  26      513.12      641.31     85.19 o
  -9   1  26        4.49       10.98     36.16 o
  -8   1  26        8.88       22.20     44.17 o
  -7   1  26       10.80       19.83     80.35 o
  -6   1  26       13.02       17.99     52.37 o
  -5   1  26       25.85       30.16     38.61 o
  -4   1  26       82.82       40.20     50.31 o
  -3   1  26      103.49       52.44     37.10 o
  -2   1  26        2.69      -38.66     59.11 o
  -1   1  26        0.21        1.99     40.71 o
   0   1  26      304.23      311.00     46.17 o
   1   1  26      181.46      212.72     42.27 o
   2   1  26       23.60       68.16     40.97 o
   3   1  26       63.28       56.00     43.78 o
   4   1  26       18.50       49.20     45.28 o
   5   1  26       22.43      -13.72     43.91 o
  -8   2  26      754.39      826.85    126.86 o
  -7   2  26       13.37       27.70     63.24 o
  -6   2  26      140.97      213.52     74.92 o
  -5   2  26      171.72      192.60     44.11 o
  -4   2  26       32.48       25.71     37.90 o
  -3   2  26      147.06      166.35     43.76 o
  -2   2  26       44.14       83.33     43.02 o
  -1   2  26       39.58      -21.68     53.62 o
   0   2  26        6.45      -52.81     52.81 o
   1   2  26       93.61      152.04     49.52 o
   2   2  26        0.03        8.34     58.45 o
   3   2  26      120.07      157.25     43.45 o
   4   2  26       86.37      170.37     47.40 o
  -7   3  26       39.17      113.03     66.66 o
  -6   3  26      110.72      168.15     42.97 o
  -5   3  26        0.81      -12.10     37.10 o
  -4   3  26       33.98       41.86     38.62 o
  -3   3  26       60.37      146.22     42.66 o
  -2   3  26      173.69      181.96     84.32 o
  -1   3  26      186.23      157.92     44.36 o
   0   3  26      113.47       42.24     60.55 o
   1   3  26        3.21       -6.95     36.09 o
   2   3  26        4.74       25.61     34.92 o
   3   3  26      213.71      210.35     61.54 o
  -5   4  26      181.84      298.06     50.20 o
  -4   4  26        6.18      -32.50     32.50 o
  -3   4  26       91.96       79.77     52.43 o
  -2   4  26        9.06       -5.63     39.13 o
  -1   4  26      299.72      309.13     46.39 o
   0   4  26      567.71      519.83     54.66 o
   1   4  26       61.19       14.65     71.25 o
  -8   1  27        4.09       54.77     58.35 o
  -7   1  27        9.75       25.58     69.27 o
  -6   1  27       13.42       39.14     37.91 o
  -5   1  27       11.56       -0.87     52.26 o
  -4   1  27       20.97      -16.08     47.70 o
  -3   1  27      212.87      352.81     74.97 o
  -2   1  27      315.36      298.68     52.06 o
  -1   1  27        0.00      -43.95     43.95 o
   0   1  27      229.27      217.23     48.22 o
   1   1  27      225.21      201.70     44.61 o
   2   1  27      237.56      227.51     46.63 o
   3   1  27     1003.68     1134.36     78.73 o
   4   1  27      339.55      432.65     55.42 o
  -7   2  27      315.23      386.21     55.74 o
  -6   2  27        3.31      -24.56     44.12 o
  -5   2  27       21.69       61.88     38.72 o
  -4   2  27        1.32       15.39     73.18 o
  -3   2  27       34.13       87.20     41.99 o
  -2   2  27      461.13      575.13     90.19 o
  -1   2  27        8.02       -0.76     63.46 o
   0   2  27       37.30       27.32     55.63 o
   1   2  27       66.74       65.12     47.20 o
   2   2  27        3.33       20.03     47.62 o
   3   2  27       19.43       51.70     53.60 o
  -6   3  27      139.82      193.99     91.71 o
  -5   3  27      130.44      139.65     44.60 o
  -4   3  27       11.32      -31.30     38.74 o
  -3   3  27        6.58       30.63     94.31 o
  -2   3  27      497.94      472.59     71.93 o
  -1   3  27        6.19      -51.80     55.22 o
   0   3  27      108.51       84.71     44.68 o
   1   3  27        0.66      -56.37     56.37 o
   2   3  27      122.05      106.69     57.03 o
  -7   0  28       58.80       70.41     50.63 o
  -6   0  28       93.96      125.07     52.70 o
  -5   0  28     1114.69     1038.88     97.25 o
  -4   0  28     1064.79      936.74     95.51 o
  -3   0  28      210.43      103.66     67.59 o
  -2   0  28       12.43      -13.26     57.48 o
  -1   0  28       21.42        4.67     63.13 o
   0   0  28       17.91      -62.59     62.59 o
   1   0  28       99.83      144.00     61.77 o
   2   0  28      248.05      312.71     69.46 o
   3   0  28       32.38      -42.36     64.38 o
  -7   1  28      193.15      141.80     56.72 o
  -6   1  28       37.03       -1.41     50.96 o
  -5   1  28       45.57       71.61     55.31 o
  -4   1  28        5.55      -50.74     50.74 o
  -3   1  28        0.51       34.55     54.87 o
  -2   1  28        6.67      -11.08     56.72 o
  -1   1  28       61.73      -31.55     44.08 o
   0   1  28        1.73      -31.06     45.94 o
   1   1  28       21.43       20.53     43.22 o
   2   1  28      160.71      143.45     49.56 o
   3   1  28        7.05       54.95     46.42 o
  -6   2  28        2.77       80.19     40.98 o
  -5   2  28      185.07      240.37     59.87 o
  -4   2  28      565.62      703.42     61.62 o
  -3   2  28       68.51      -16.52     57.59 o
  -2   2  28        7.62       40.96     63.78 o
  -1   2  28       78.20        4.35     66.39 o
   0   2  28       50.01      -12.58     83.39 o
   1   2  28      115.43      162.87     76.60 o
   2   2  28       66.15      155.60     99.19 o
  -4   3  28        1.33       47.99     88.56 o
  -3   3  28      282.87      288.84     65.09 o
  -2   3  28       39.23      -24.89     41.51 o
  -1   3  28       79.22      165.76     53.35 o
   0   3  28       29.61      -31.47     59.15 o
  -5   1  29       21.36       45.85     54.65 o
  -4   1  29        0.46      -20.32     51.40 o
  -3   1  29       10.02      -51.72     51.72 o
  -2   1  29       30.42      -14.99     58.13 o
  -1   1  29       10.64       31.95     66.61 o
   0   1  29       38.86       25.14     50.87 o
   1   1  29        3.76      -45.53     45.53 o
  -4   2  29       45.20      107.25     68.24 o
  -3   2  29      348.00      339.88     84.21 o
  -2   2  29       75.91       71.82     75.08 o
  -1   2  29        3.05      -69.76     69.76 o
   0   2  29       19.83       -3.15     78.23 o
  -3   0  30      177.32      123.00     65.96 o
  -2   0  30        0.79      -59.44     61.72 o
  -1   0  30      189.24      125.83     75.19 o
 
